# Supplementary material for: Spatially mapped single-cell chromatin accessibility
Source: Nat Commun. 2021 Feb 24;12:1274. doi: 10.1038/s41467-021-21515-7 (PMC7904839; doi:10.1038/s41467-021-21515-7)
Supplement: Supplementary file 4 — Supplementary Data 2 [file 41467_2021_21515_MOESM4_ESM.zip]

Archive with 3 entries (3 files):
- CerebralIschemia.punches.UMAP.pdf
- SSpCortex.punches.UMAP.pdf
- HumanVISp.trajectories.UMAP.png
