# Supplementary material for: Spatially mapped single-cell chromatin accessibility
Source: Nat Commun. 2021 Feb 24;12:1274. doi: 10.1038/s41467-021-21515-7 (PMC7904839; doi:10.1038/s41467-021-21515-7)
Supplement: Supplementary file 5 — Supplementary Data 3 [file 41467_2021_21515_MOESM5_ESM.xlsx]

## Sheet: Supplementary Data 3
Supplementary Data 3
Cell Type	Bootstrap.MoransI.Mean	Bootstrap.MoransI.Variance	Observed.MoransI.Observed	Bootstrap.MoransI.StandardDeviate	P.value	Bonferonni.Corrected.P.value
Oligodendrocyte Lineage	-0.000570125	3.33052e-05	0.147435	25.6461	0.00105843	0.00635057
Astrocyte	-0.00598802	0.000303156	0.0719879	4.47845	0.0409186	0.245512
Glutamatergic Neuron	-0.000763942	4.40852e-05	0.722441	108.922	0.000144613	0.000867678
GABAergic Neuron	-0.00285714	0.00015531	0.11598	9.53569	0.0116286	0.0697714
OPC	-0.0070922	0.000337967	0.0598561	3.64168	0.00956857	0.0574114
Microglia/Macrophage	-0.00374532	0.000223119	0.0463968	3.35687	0.0265246	0.159148
Column	Descriptor
Cell Type	Assigned cell type.
Bootstrap.MoransI.Mean	Mean Moran's I value for 1000 randomized bootstrap iterations.
Bootstrap.MoransI.Variance	Variance Moran's I value for 1000 randomized bootstrap iterations.
Observed.MoransI.Observed	Moran's I value for true spatial location.
Bootstrap.MoransI.StandardDeviate	Z-score of Moran's I observed value compared to the bootstrap distribution. (D2-B2)/sqrt(C2)
P.value	Basic hypothesis test p-value comparing Z score value (standard deviate) to bootstrap distribution.
Bonferonni.Corrected.P.value	P value corrected for multiple comparisons (n=6 tests)
