# Supplementary material for: Spatially mapped single-cell chromatin accessibility
Source: Nat Commun. 2021 Feb 24;12:1274. doi: 10.1038/s41467-021-21515-7 (PMC7904839; doi:10.1038/s41467-021-21515-7)
Supplement: Supplementary file 7 — Supplementary Data 5 [file 41467_2021_21515_MOESM7_ESM.xlsx]

## Sheet: Supplementary Data 5
Supplementary Data 5
Oligonucleotide ID	Oligonucleotide Set	Sequence 5'>3'	Index Reverse Complement
NEX_A_i5_A	sci_tn5_i5	TCG TCG GCA GCG TCT CCA CGC tatagcct G CGA TCG AGG ACG GCA GAT GTG TAT AAG AGA CAG	AGGCTATA
NEX_A_i5_B	sci_tn5_i5	TCG TCG GCA GCG TCT CCA CGC atagaggc G CGA TCG AGG ACG GCA GAT GTG TAT AAG AGA CAG	GCCTCTAT
NEX_A_i5_C	sci_tn5_i5	TCG TCG GCA GCG TCT CCA CGC cctatcct G CGA TCG AGG ACG GCA GAT GTG TAT AAG AGA CAG	AGGATAGG
NEX_A_i5_D	sci_tn5_i5	TCG TCG GCA GCG TCT CCA CGC ggctctga G CGA TCG AGG ACG GCA GAT GTG TAT AAG AGA CAG	TCAGAGCC
NEX_A_i5_E	sci_tn5_i5	TCG TCG GCA GCG TCT CCA CGC aggcgaag G CGA TCG AGG ACG GCA GAT GTG TAT AAG AGA CAG	CTTGCCCT
NEX_A_i5_F	sci_tn5_i5	TCG TCG GCA GCG TCT CCA CGC taatctta G CGA TCG AGG ACG GCA GAT GTG TAT AAG AGA CAG	TAAGATTA
NEX_A_i5_G	sci_tn5_i5	TCG TCG GCA GCG TCT CCA CGC caggacgt G CGA TCG AGG ACG GCA GAT GTG TAT AAG AGA CAG	ACGTCCTG
NEX_A_i5_H	sci_tn5_i5	TCG TCG GCA GCG TCT CCA CGC gtactgac G CGA TCG AGG ACG GCA GAT GTG TAT AAG AGA CAG	GTCAGTAC
NEX_B_i5_A	sci_tn5_i5	TCG TCG GCA GCG TCT CCA CGC ctcgcatg G CGA TCG AGG ACG GCA GAT GTG TAT AAG AGA CAG	CATGCGAG
NEX_B_i5_B	sci_tn5_i5	TCG TCG GCA GCG TCT CCA CGC ctaccagt G CGA TCG AGG ACG GCA GAT GTG TAT AAG AGA CAG	ACTGGTAG
NEX_B_i5_C	sci_tn5_i5	TCG TCG GCA GCG TCT CCA CGC gttggagc G CGA TCG AGG ACG GCA GAT GTG TAT AAG AGA CAG	GCTCCAAC
NEX_B_i5_D	sci_tn5_i5	TCG TCG GCA GCG TCT CCA CGC tcttacgc G CGA TCG AGG ACG GCA GAT GTG TAT AAG AGA CAG	GCGTAAGA
NEX_B_i5_E	sci_tn5_i5	TCG TCG GCA GCG TCT CCA CGC gatggtca G CGA TCG AGG ACG GCA GAT GTG TAT AAG AGA CAG	TGACCATC
NEX_B_i5_F	sci_tn5_i5	TCG TCG GCA GCG TCT CCA CGC gagaatcc G CGA TCG AGG ACG GCA GAT GTG TAT AAG AGA CAG	GGATTCTC
NEX_B_i5_G	sci_tn5_i5	TCG TCG GCA GCG TCT CCA CGC cgcaacga G CGA TCG AGG ACG GCA GAT GTG TAT AAG AGA CAG	TCGTTGCG
NEX_B_i5_H	sci_tn5_i5	TCG TCG GCA GCG TCT CCA CGC agtctggc G CGA TCG AGG ACG GCA GAT GTG TAT AAG AGA CAG	GCCAGACT
NEX_C_i5_A	sci_tn5_i5	TCG TCG GCA GCG TCT CCA CGC tcaatagg G CGA TCG AGG ACG GCA GAT GTG TAT AAG AGA CAG	CCTATTGA
NEX_C_i5_B	sci_tn5_i5	TCG TCG GCA GCG TCT CCA CGC tgcgccgc G CGA TCG AGG ACG GCA GAT GTG TAT AAG AGA CAG	GCGGCGCA
NEX_C_i5_C	sci_tn5_i5	TCG TCG GCA GCG TCT CCA CGC tcgtagcg G CGA TCG AGG ACG GCA GAT GTG TAT AAG AGA CAG	CGCTACGA
NEX_C_i5_D	sci_tn5_i5	TCG TCG GCA GCG TCT CCA CGC tactgcct G CGA TCG AGG ACG GCA GAT GTG TAT AAG AGA CAG	AGGCAGTA
NEX_C_i5_E	sci_tn5_i5	TCG TCG GCA GCG TCT CCA CGC gaattaac G CGA TCG AGG ACG GCA GAT GTG TAT AAG AGA CAG	GTTAATTC
NEX_C_i5_F	sci_tn5_i5	TCG TCG GCA GCG TCT CCA CGC cattctcc G CGA TCG AGG ACG GCA GAT GTG TAT AAG AGA CAG	GGAGAATG
NEX_C_i5_G	sci_tn5_i5	TCG TCG GCA GCG TCT CCA CGC ccggcaga G CGA TCG AGG ACG GCA GAT GTG TAT AAG AGA CAG	TCTGCCGG
NEX_C_i5_H	sci_tn5_i5	TCG TCG GCA GCG TCT CCA CGC accgaggc G CGA TCG AGG ACG GCA GAT GTG TAT AAG AGA CAG	GCCTCGGT
NEX_A_i7_1	sci_tn5_i7	GTC TCG TGG GCT CGG CTG TCC CTG TCC cgagtaat C ACC GTC TCC GCC TCA GAT GTG TAT AAG AGA CAG	ATTACTCG
NEX_A_i7_2	sci_tn5_i7	GTC TCG TGG GCT CGG CTG TCC CTG TCC tctccgga C ACC GTC TCC GCC TCA GAT GTG TAT AAG AGA CAG	TCCGGAGA
NEX_A_i7_3	sci_tn5_i7	GTC TCG TGG GCT CGG CTG TCC CTG TCC aatgagcg C ACC GTC TCC GCC TCA GAT GTG TAT AAG AGA CAG	CGCTCATT
NEX_A_i7_4	sci_tn5_i7	GTC TCG TGG GCT CGG CTG TCC CTG TCC ggaatctc C ACC GTC TCC GCC TCA GAT GTG TAT AAG AGA CAG	GAGATTCC
NEX_A_i7_5	sci_tn5_i7	GTC TCG TGG GCT CGG CTG TCC CTG TCC ttctgaat C ACC GTC TCC GCC TCA GAT GTG TAT AAG AGA CAG	ATTCAGAA
NEX_A_i7_6	sci_tn5_i7	GTC TCG TGG GCT CGG CTG TCC CTG TCC acgaattc C ACC GTC TCC GCC TCA GAT GTG TAT AAG AGA CAG	GAATTCGT
NEX_A_i7_7	sci_tn5_i7	GTC TCG TGG GCT CGG CTG TCC CTG TCC agcttcag C ACC GTC TCC GCC TCA GAT GTG TAT AAG AGA CAG	CTGAAGCT
NEX_A_i7_8	sci_tn5_i7	GTC TCG TGG GCT CGG CTG TCC CTG TCC gcgcatta C ACC GTC TCC GCC TCA GAT GTG TAT AAG AGA CAG	TAATGCGC
NEX_A_i7_9	sci_tn5_i7	GTC TCG TGG GCT CGG CTG TCC CTG TCC catagccg C ACC GTC TCC GCC TCA GAT GTG TAT AAG AGA CAG	CGGCTATG
NEX_A_i7_10	sci_tn5_i7	GTC TCG TGG GCT CGG CTG TCC CTG TCC ttcgcgga C ACC GTC TCC GCC TCA GAT GTG TAT AAG AGA CAG	TCCGCGAA
NEX_A_i7_11	sci_tn5_i7	GTC TCG TGG GCT CGG CTG TCC CTG TCC gcgcgaga C ACC GTC TCC GCC TCA GAT GTG TAT AAG AGA CAG	TCTCGCGC
NEX_A_i7_12	sci_tn5_i7	GTC TCG TGG GCT CGG CTG TCC CTG TCC ctatcgct C ACC GTC TCC GCC TCA GAT GTG TAT AAG AGA CAG	AGCGATAG
NEX_B_i7_1	sci_tn5_i7	GTC TCG TGG GCT CGG CTG TCC CTG TCC cggaccta C ACC GTC TCC GCC TCA GAT GTG TAT AAG AGA CAG	TAGGTCCG
NEX_B_i7_2	sci_tn5_i7	GTC TCG TGG GCT CGG CTG TCC CTG TCC ctcgttga C ACC GTC TCC GCC TCA GAT GTG TAT AAG AGA CAG	TCAACGAG
NEX_B_i7_3	sci_tn5_i7	GTC TCG TGG GCT CGG CTG TCC CTG TCC ggaggcgg C ACC GTC TCC GCC TCA GAT GTG TAT AAG AGA CAG	CCGCCTCC
NEX_B_i7_4	sci_tn5_i7	GTC TCG TGG GCT CGG CTG TCC CTG TCC gatctact C ACC GTC TCC GCC TCA GAT GTG TAT AAG AGA CAG	AGTAGATC
NEX_B_i7_5	sci_tn5_i7	GTC TCG TGG GCT CGG CTG TCC CTG TCC ttaagact C ACC GTC TCC GCC TCA GAT GTG TAT AAG AGA CAG	AGTCTTAA
NEX_B_i7_6	sci_tn5_i7	GTC TCG TGG GCT CGG CTG TCC CTG TCC attgcgtt C ACC GTC TCC GCC TCA GAT GTG TAT AAG AGA CAG	AACGCAAT
NEX_B_i7_7	sci_tn5_i7	GTC TCG TGG GCT CGG CTG TCC CTG TCC attcattc C ACC GTC TCC GCC TCA GAT GTG TAT AAG AGA CAG	GAATGAAT
NEX_B_i7_8	sci_tn5_i7	GTC TCG TGG GCT CGG CTG TCC CTG TCC ctccgaac C ACC GTC TCC GCC TCA GAT GTG TAT AAG AGA CAG	GTTCGGAG
NEX_B_i7_9	sci_tn5_i7	GTC TCG TGG GCT CGG CTG TCC CTG TCC gacttcag C ACC GTC TCC GCC TCA GAT GTG TAT AAG AGA CAG	CTGAAGTC
NEX_B_i7_10	sci_tn5_i7	GTC TCG TGG GCT CGG CTG TCC CTG TCC caggtatt C ACC GTC TCC GCC TCA GAT GTG TAT AAG AGA CAG	AATACCTG
NEX_B_i7_11	sci_tn5_i7	GTC TCG TGG GCT CGG CTG TCC CTG TCC agctataa C ACC GTC TCC GCC TCA GAT GTG TAT AAG AGA CAG	TTATAGCT
NEX_B_i7_12	sci_tn5_i7	GTC TCG TGG GCT CGG CTG TCC CTG TCC aagagaag C ACC GTC TCC GCC TCA GAT GTG TAT AAG AGA CAG	CTTCTCTT
NEX_C_i7_1	sci_tn5_i7	GTC TCG TGG GCT CGG CTG TCC CTG TCC catattag C ACC GTC TCC GCC TCA GAT GTG TAT AAG AGA CAG	CTAATATG
NEX_C_i7_2	sci_tn5_i7	GTC TCG TGG GCT CGG CTG TCC CTG TCC gtcagcca C ACC GTC TCC GCC TCA GAT GTG TAT AAG AGA CAG	TGGCTGAC
NEX_C_i7_3	sci_tn5_i7	GTC TCG TGG GCT CGG CTG TCC CTG TCC tatgcaat C ACC GTC TCC GCC TCA GAT GTG TAT AAG AGA CAG	ATTGCATA
NEX_C_i7_4	sci_tn5_i7	GTC TCG TGG GCT CGG CTG TCC CTG TCC acgcgact C ACC GTC TCC GCC TCA GAT GTG TAT AAG AGA CAG	AGTCGCGT
NEX_C_i7_5	sci_tn5_i7	GTC TCG TGG GCT CGG CTG TCC CTG TCC tacggaac C ACC GTC TCC GCC TCA GAT GTG TAT AAG AGA CAG	GTTCCGTA
NEX_C_i7_6	sci_tn5_i7	GTC TCG TGG GCT CGG CTG TCC CTG TCC atccggat C ACC GTC TCC GCC TCA GAT GTG TAT AAG AGA CAG	ATCCGGAT
NEX_C_i7_7	sci_tn5_i7	GTC TCG TGG GCT CGG CTG TCC CTG TCC gagtaata C ACC GTC TCC GCC TCA GAT GTG TAT AAG AGA CAG	TATTACTC
NEX_C_i7_8	sci_tn5_i7	GTC TCG TGG GCT CGG CTG TCC CTG TCC aggtccgt C ACC GTC TCC GCC TCA GAT GTG TAT AAG AGA CAG	ACGGACCT
NEX_C_i7_9	sci_tn5_i7	GTC TCG TGG GCT CGG CTG TCC CTG TCC ggccttac C ACC GTC TCC GCC TCA GAT GTG TAT AAG AGA CAG	GTAAGGCC
NEX_C_i7_10	sci_tn5_i7	GTC TCG TGG GCT CGG CTG TCC CTG TCC aacgtctc C ACC GTC TCC GCC TCA GAT GTG TAT AAG AGA CAG	GAGACGTT
NEX_C_i7_11	sci_tn5_i7	GTC TCG TGG GCT CGG CTG TCC CTG TCC agttccaa C ACC GTC TCC GCC TCA GAT GTG TAT AAG AGA CAG	TTGGAACT
NEX_C_i7_12	sci_tn5_i7	GTC TCG TGG GCT CGG CTG TCC CTG TCC cgttaagg C ACC GTC TCC GCC TCA GAT GTG TAT AAG AGA CAG	CCTTAACG
PCR_B_i5_A	sci_pcr_i5	AATGATACGGCGACCACCGAGATCTACACtatcatgatcTCGTCGGCAGCGTC	GATCATGATA
PCR_B_i5_B	sci_pcr_i5	AATGATACGGCGACCACCGAGATCTACACgagcatatggTCGTCGGCAGCGTC	CCATATGCTC
PCR_B_i5_C	sci_pcr_i5	AATGATACGGCGACCACCGAGATCTACACtaacgatccaTCGTCGGCAGCGTC	TGGATCGTTA
PCR_B_i5_D	sci_pcr_i5	AATGATACGGCGACCACCGAGATCTACACcggcgtaactTCGTCGGCAGCGTC	AGTTACGCCG
PCR_B_i5_E	sci_pcr_i5	AATGATACGGCGACCACCGAGATCTACACcgtcgcagccTCGTCGGCAGCGTC	GGCTGCGACG
PCR_B_i5_F	sci_pcr_i5	AATGATACGGCGACCACCGAGATCTACACgtagctccatTCGTCGGCAGCGTC	ATGGAGCTAC
PCR_B_i5_G	sci_pcr_i5	AATGATACGGCGACCACCGAGATCTACACttgccttggcTCGTCGGCAGCGTC	GCCAAGGCAA
PCR_B_i5_H	sci_pcr_i5	AATGATACGGCGACCACCGAGATCTACACtgctaattctTCGTCGGCAGCGTC	AGAATTAGCA
PCR_C_i5_A	sci_pcr_i5	AATGATACGGCGACCACCGAGATCTACACgtcctacttgTCGTCGGCAGCGTC	CAAGTAGGAC
PCR_C_i5_B	sci_pcr_i5	AATGATACGGCGACCACCGAGATCTACACggtaggttagTCGTCGGCAGCGTC	CTAACCTACC
PCR_C_i5_C	sci_pcr_i5	AATGATACGGCGACCACCGAGATCTACACgagcatcattTCGTCGGCAGCGTC	AATGATGCTC
PCR_C_i5_D	sci_pcr_i5	AATGATACGGCGACCACCGAGATCTACACccgctccggcTCGTCGGCAGCGTC	GCCGGAGCGG
PCR_C_i5_E	sci_pcr_i5	AATGATACGGCGACCACCGAGATCTACACttcttccggtTCGTCGGCAGCGTC	ACCGGAAGAA
PCR_C_i5_F	sci_pcr_i5	AATGATACGGCGACCACCGAGATCTACACaggagagaacTCGTCGGCAGCGTC	GTTCTCTCCT
PCR_C_i5_G	sci_pcr_i5	AATGATACGGCGACCACCGAGATCTACACtaactcaattTCGTCGGCAGCGTC	AATTGAGTTA
PCR_C_i5_H	sci_pcr_i5	AATGATACGGCGACCACCGAGATCTACACactataggttTCGTCGGCAGCGTC	AACCTATAGT
PCR_D_i5_A	sci_pcr_i5	AATGATACGGCGACCACCGAGATCTACACtaacgaattgTCGTCGGCAGCGTC	CAATTCGTTA
PCR_D_i5_B	sci_pcr_i5	AATGATACGGCGACCACCGAGATCTACACtgagaaccaaTCGTCGGCAGCGTC	TTGGTTCTCA
PCR_D_i5_C	sci_pcr_i5	AATGATACGGCGACCACCGAGATCTACACttattctgagTCGTCGGCAGCGTC	CTCAGAATAA
PCR_D_i5_D	sci_pcr_i5	AATGATACGGCGACCACCGAGATCTACACttattatggtTCGTCGGCAGCGTC	ACCATAATAA
PCR_D_i5_E	sci_pcr_i5	AATGATACGGCGACCACCGAGATCTACACatatgagccaTCGTCGGCAGCGTC	TGGCTCATAT
PCR_D_i5_F	sci_pcr_i5	AATGATACGGCGACCACCGAGATCTACACcaaccagtacTCGTCGGCAGCGTC	GTACTGGTTG
PCR_D_i5_G	sci_pcr_i5	AATGATACGGCGACCACCGAGATCTACACcatccgactaTCGTCGGCAGCGTC	TAGTCGGATG
PCR_D_i5_H	sci_pcr_i5	AATGATACGGCGACCACCGAGATCTACACatcatggctgTCGTCGGCAGCGTC	CAGCCATGAT
PCR_E_i5_A	sci_pcr_i5	AATGATACGGCGACCACCGAGATCTACACccgcaagttcTCGTCGGCAGCGTC	GAACTTGCGG
PCR_E_i5_B	sci_pcr_i5	AATGATACGGCGACCACCGAGATCTACACcttctcattgTCGTCGGCAGCGTC	CAATGAGAAG
PCR_E_i5_C	sci_pcr_i5	AATGATACGGCGACCACCGAGATCTACACcaggaggagaTCGTCGGCAGCGTC	TCTCCTCCTG
PCR_E_i5_D	sci_pcr_i5	AATGATACGGCGACCACCGAGATCTACACgatatcggcgTCGTCGGCAGCGTC	CGCCGATATC
PCR_E_i5_E	sci_pcr_i5	AATGATACGGCGACCACCGAGATCTACACccagtcctctTCGTCGGCAGCGTC	AGAGGACTGG
PCR_E_i5_F	sci_pcr_i5	AATGATACGGCGACCACCGAGATCTACACcatagttcggTCGTCGGCAGCGTC	CCGAACTATG
PCR_E_i5_G	sci_pcr_i5	AATGATACGGCGACCACCGAGATCTACACcgtaatgcagTCGTCGGCAGCGTC	CTGCATTACG
PCR_E_i5_H	sci_pcr_i5	AATGATACGGCGACCACCGAGATCTACACccgttcggatTCGTCGGCAGCGTC	ATCCGAACGG
PCR_G_i5_A	sci_pcr_i5	AATGATACGGCGACCACCGAGATCTACACccggagttgcTCGTCGGCAGCGTC	GCAACTCCGG
PCR_G_i5_B	sci_pcr_i5	AATGATACGGCGACCACCGAGATCTACACttaattattgTCGTCGGCAGCGTC	CAATAATTAA
PCR_G_i5_C	sci_pcr_i5	AATGATACGGCGACCACCGAGATCTACACaatcagctgcTCGTCGGCAGCGTC	GCAGCTGATT
PCR_G_i5_D	sci_pcr_i5	AATGATACGGCGACCACCGAGATCTACACccgttgacttTCGTCGGCAGCGTC	AAGTCAACGG
PCR_G_i5_E	sci_pcr_i5	AATGATACGGCGACCACCGAGATCTACACgccaggatcaTCGTCGGCAGCGTC	TGATCCTGGC
PCR_G_i5_F	sci_pcr_i5	AATGATACGGCGACCACCGAGATCTACACcttcggcgcaTCGTCGGCAGCGTC	TGCGCCGAAG
PCR_G_i5_G	sci_pcr_i5	AATGATACGGCGACCACCGAGATCTACACcaaggcattcTCGTCGGCAGCGTC	GAATGCCTTG
PCR_G_i5_H	sci_pcr_i5	AATGATACGGCGACCACCGAGATCTACACaagaatggaaTCGTCGGCAGCGTC	TTCCATTCTT
PCR_A_i7_1	sci_pcr_i7	CAAGCAGAAGACGGCATACGAGATaatgccgcttGTCTCGTGGGCTCGG	AAGCGGCATT
PCR_A_i7_2	sci_pcr_i7	CAAGCAGAAGACGGCATACGAGATtatagacgcaGTCTCGTGGGCTCGG	TGCGTCTATA
PCR_A_i7_3	sci_pcr_i7	CAAGCAGAAGACGGCATACGAGATtcaatcgcatGTCTCGTGGGCTCGG	ATGCGATTGA
PCR_A_i7_4	sci_pcr_i7	CAAGCAGAAGACGGCATACGAGATttcttaataaGTCTCGTGGGCTCGG	TTATTAAGAA
PCR_A_i7_5	sci_pcr_i7	CAAGCAGAAGACGGCATACGAGATgtcctagaggGTCTCGTGGGCTCGG	CCTCTAGGAC
PCR_A_i7_6	sci_pcr_i7	CAAGCAGAAGACGGCATACGAGATatattgatacGTCTCGTGGGCTCGG	GTATCAATAT
PCR_A_i7_7	sci_pcr_i7	CAAGCAGAAGACGGCATACGAGATccgctgccagGTCTCGTGGGCTCGG	CTGGCAGCGG
PCR_A_i7_8	sci_pcr_i7	CAAGCAGAAGACGGCATACGAGATcctagtacgtGTCTCGTGGGCTCGG	ACGTACTAGG
PCR_A_i7_9	sci_pcr_i7	CAAGCAGAAGACGGCATACGAGATcaattaccgtGTCTCGTGGGCTCGG	ACGGTAATTG
PCR_A_i7_10	sci_pcr_i7	CAAGCAGAAGACGGCATACGAGATggccgtagtcGTCTCGTGGGCTCGG	GACTACGGCC
PCR_A_i7_11	sci_pcr_i7	CAAGCAGAAGACGGCATACGAGATcgattacggcGTCTCGTGGGCTCGG	GCCGTAATCG
PCR_A_i7_12	sci_pcr_i7	CAAGCAGAAGACGGCATACGAGATtaatgaacgaGTCTCGTGGGCTCGG	TCGTTCATTA
PCR_B_i7_1	sci_pcr_i7	CAAGCAGAAGACGGCATACGAGATccgttccttaGTCTCGTGGGCTCGG	TAAGGAACGG
PCR_B_i7_2	sci_pcr_i7	CAAGCAGAAGACGGCATACGAGATggtaccatatGTCTCGTGGGCTCGG	ATATGGTACC
PCR_B_i7_3	sci_pcr_i7	CAAGCAGAAGACGGCATACGAGATccgattcgcaGTCTCGTGGGCTCGG	TGCGAATCGG
PCR_B_i7_4	sci_pcr_i7	CAAGCAGAAGACGGCATACGAGATatggctctgcGTCTCGTGGGCTCGG	GCAGAGCCAT
PCR_B_i7_5	sci_pcr_i7	CAAGCAGAAGACGGCATACGAGATgtataatacgGTCTCGTGGGCTCGG	CGTATTATAC
PCR_B_i7_6	sci_pcr_i7	CAAGCAGAAGACGGCATACGAGATatcagcaagtGTCTCGTGGGCTCGG	ACTTGCTGAT
PCR_B_i7_7	sci_pcr_i7	CAAGCAGAAGACGGCATACGAGATggcgaactcgGTCTCGTGGGCTCGG	CGAGTTCGCC
PCR_B_i7_8	sci_pcr_i7	CAAGCAGAAGACGGCATACGAGATttaattgaatGTCTCGTGGGCTCGG	ATTCAATTAA
PCR_B_i7_9	sci_pcr_i7	CAAGCAGAAGACGGCATACGAGATttaggaccggGTCTCGTGGGCTCGG	CCGGTCCTAA
PCR_B_i7_10	sci_pcr_i7	CAAGCAGAAGACGGCATACGAGATaagtaagagcGTCTCGTGGGCTCGG	GCTCTTACTT
PCR_B_i7_11	sci_pcr_i7	CAAGCAGAAGACGGCATACGAGATccttggtccaGTCTCGTGGGCTCGG	TGGACCAAGG
PCR_B_i7_12	sci_pcr_i7	CAAGCAGAAGACGGCATACGAGATcatcagaatgGTCTCGTGGGCTCGG	CATTCTGATG
PCR_C_i7_1	sci_pcr_i7	CAAGCAGAAGACGGCATACGAGATttatagcagaGTCTCGTGGGCTCGG	TCTGCTATAA
PCR_C_i7_2	sci_pcr_i7	CAAGCAGAAGACGGCATACGAGATttacttggaaGTCTCGTGGGCTCGG	TTCCAAGTAA
PCR_C_i7_3	sci_pcr_i7	CAAGCAGAAGACGGCATACGAGATgctcagccggGTCTCGTGGGCTCGG	CCGGCTGAGC
PCR_C_i7_4	sci_pcr_i7	CAAGCAGAAGACGGCATACGAGATacgtccgcagGTCTCGTGGGCTCGG	CTGCGGACGT
PCR_C_i7_5	sci_pcr_i7	CAAGCAGAAGACGGCATACGAGATttgactgacgGTCTCGTGGGCTCGG	CGTCAGTCAA
PCR_C_i7_6	sci_pcr_i7	CAAGCAGAAGACGGCATACGAGATttgcgaggcaGTCTCGTGGGCTCGG	TGCCTCGCAA
PCR_C_i7_7	sci_pcr_i7	CAAGCAGAAGACGGCATACGAGATttccaaccgcGTCTCGTGGGCTCGG	GCGGTTGGAA
PCR_C_i7_8	sci_pcr_i7	CAAGCAGAAGACGGCATACGAGATtaaccttcggGTCTCGTGGGCTCGG	CCGAAGGTTA
PCR_C_i7_9	sci_pcr_i7	CAAGCAGAAGACGGCATACGAGATtcaagccgatGTCTCGTGGGCTCGG	ATCGGCTTGA
PCR_C_i7_10	sci_pcr_i7	CAAGCAGAAGACGGCATACGAGATcttgcaacctGTCTCGTGGGCTCGG	AGGTTGCAAG
PCR_C_i7_11	sci_pcr_i7	CAAGCAGAAGACGGCATACGAGATccatcgcgaaGTCTCGTGGGCTCGG	TTCGCGATGG
PCR_C_i7_12	sci_pcr_i7	CAAGCAGAAGACGGCATACGAGATtagacttcttGTCTCGTGGGCTCGG	AAGAAGTCTA
PCR_D_i7_1	sci_pcr_i7	CAAGCAGAAGACGGCATACGAGATtgcgcgatgcGTCTCGTGGGCTCGG	GCATCGCGCA
PCR_D_i7_2	sci_pcr_i7	CAAGCAGAAGACGGCATACGAGATattgagattgGTCTCGTGGGCTCGG	CAATCTCAAT
PCR_D_i7_3	sci_pcr_i7	CAAGCAGAAGACGGCATACGAGATttgatatattGTCTCGTGGGCTCGG	AATATATCAA
PCR_D_i7_4	sci_pcr_i7	CAAGCAGAAGACGGCATACGAGATcggtaggaatGTCTCGTGGGCTCGG	ATTCCTACCG
PCR_D_i7_5	sci_pcr_i7	CAAGCAGAAGACGGCATACGAGATaccagcgcagGTCTCGTGGGCTCGG	CTGCGCTGGT
PCR_D_i7_6	sci_pcr_i7	CAAGCAGAAGACGGCATACGAGATcgaatgagctGTCTCGTGGGCTCGG	AGCTCATTCG
PCR_D_i7_7	sci_pcr_i7	CAAGCAGAAGACGGCATACGAGATagttcgagtaGTCTCGTGGGCTCGG	TACTCGAACT
PCR_D_i7_8	sci_pcr_i7	CAAGCAGAAGACGGCATACGAGATttggacgctgGTCTCGTGGGCTCGG	CAGCGTCCAA
PCR_D_i7_9	sci_pcr_i7	CAAGCAGAAGACGGCATACGAGATatagactaggGTCTCGTGGGCTCGG	CCTAGTCTAT
PCR_D_i7_10	sci_pcr_i7	CAAGCAGAAGACGGCATACGAGATtatagtaagcGTCTCGTGGGCTCGG	GCTTACTATA
PCR_D_i7_11	sci_pcr_i7	CAAGCAGAAGACGGCATACGAGATcggtcgttaaGTCTCGTGGGCTCGG	TTAACGACCG
PCR_D_i7_12	sci_pcr_i7	CAAGCAGAAGACGGCATACGAGATatggcggatcGTCTCGTGGGCTCGG	GATCCGCCAT
PCR_E_i7_1	sci_pcr_i7	CAAGCAGAAGACGGCATACGAGATctctgatcagGTCTCGTGGGCTCGG	CTGATCAGAG
PCR_E_i7_2	sci_pcr_i7	CAAGCAGAAGACGGCATACGAGATggccagtccgGTCTCGTGGGCTCGG	CGGACTGGCC
PCR_E_i7_3	sci_pcr_i7	CAAGCAGAAGACGGCATACGAGATcggaagatatGTCTCGTGGGCTCGG	ATATCTTCCG
PCR_E_i7_4	sci_pcr_i7	CAAGCAGAAGACGGCATACGAGATtggctgatgaGTCTCGTGGGCTCGG	TCATCAGCCA
PCR_E_i7_5	sci_pcr_i7	CAAGCAGAAGACGGCATACGAGATgaaggttgccGTCTCGTGGGCTCGG	GGCAACCTTC
PCR_E_i7_6	sci_pcr_i7	CAAGCAGAAGACGGCATACGAGATgttgaaggatGTCTCGTGGGCTCGG	ATCCTTCAAC
PCR_E_i7_7	sci_pcr_i7	CAAGCAGAAGACGGCATACGAGATccattcgtaaGTCTCGTGGGCTCGG	TTACGAATGG
PCR_E_i7_8	sci_pcr_i7	CAAGCAGAAGACGGCATACGAGATtgcgccagaaGTCTCGTGGGCTCGG	TTCTGGCGCA
PCR_E_i7_9	sci_pcr_i7	CAAGCAGAAGACGGCATACGAGATcgaataattcGTCTCGTGGGCTCGG	GAATTATTCG
PCR_E_i7_10	sci_pcr_i7	CAAGCAGAAGACGGCATACGAGATgcgacgccttGTCTCGTGGGCTCGG	AAGGCGTCGC
PCR_E_i7_11	sci_pcr_i7	CAAGCAGAAGACGGCATACGAGATatcaacgattGTCTCGTGGGCTCGG	AATCGTTGAT
PCR_E_i7_12	sci_pcr_i7	CAAGCAGAAGACGGCATACGAGATgttctgaattGTCTCGTGGGCTCGG	AATTCAGAAC
PCR_F_i7_1	sci_pcr_i7	CAAGCAGAAGACGGCATACGAGATgctaacctcaGTCTCGTGGGCTCGG	TGAGGTTAGC
PCR_F_i7_2	sci_pcr_i7	CAAGCAGAAGACGGCATACGAGATcaagcaactgGTCTCGTGGGCTCGG	CAGTTGCTTG
PCR_F_i7_3	sci_pcr_i7	CAAGCAGAAGACGGCATACGAGATggagcggccgGTCTCGTGGGCTCGG	CGGCCGCTCC
PCR_F_i7_4	sci_pcr_i7	CAAGCAGAAGACGGCATACGAGATcgcgtacgacGTCTCGTGGGCTCGG	GTCGTACGCG
PCR_F_i7_5	sci_pcr_i7	CAAGCAGAAGACGGCATACGAGATcgatggcgccGTCTCGTGGGCTCGG	GGCGCCATCG
PCR_F_i7_6	sci_pcr_i7	CAAGCAGAAGACGGCATACGAGATtggtattcatGTCTCGTGGGCTCGG	ATGAATACCA
PCR_F_i7_7	sci_pcr_i7	CAAGCAGAAGACGGCATACGAGATgataaggcaaGTCTCGTGGGCTCGG	TTGCCTTATC
PCR_F_i7_8	sci_pcr_i7	CAAGCAGAAGACGGCATACGAGATgccggtcgagGTCTCGTGGGCTCGG	CTCGACCGGC
PCR_F_i7_9	sci_pcr_i7	CAAGCAGAAGACGGCATACGAGATtgcgccatctGTCTCGTGGGCTCGG	AGATGGCGCA
PCR_F_i7_10	sci_pcr_i7	CAAGCAGAAGACGGCATACGAGATaagtcttccgGTCTCGTGGGCTCGG	CGGAAGACTT
PCR_F_i7_11	sci_pcr_i7	CAAGCAGAAGACGGCATACGAGATagactcaagcGTCTCGTGGGCTCGG	GCTTGAGTCT
PCR_F_i7_12	sci_pcr_i7	CAAGCAGAAGACGGCATACGAGATgcaggcgacgGTCTCGTGGGCTCGG	CGTCGCCTGC
PCR_G_i7_1	sci_pcr_i7	CAAGCAGAAGACGGCATACGAGATccggagttgcGTCTCGTGGGCTCGG	CCTTCATCCG
PCR_G_i7_2	sci_pcr_i7	CAAGCAGAAGACGGCATACGAGATttaattattgGTCTCGTGGGCTCGG	GCCGACGATA
PCR_G_i7_3	sci_pcr_i7	CAAGCAGAAGACGGCATACGAGATaatcagctgcGTCTCGTGGGCTCGG	AGCATACGGC
PCR_G_i7_4	sci_pcr_i7	CAAGCAGAAGACGGCATACGAGATccgttgacttGTCTCGTGGGCTCGG	ACCAGTTCAG
PCR_G_i7_5	sci_pcr_i7	CAAGCAGAAGACGGCATACGAGATgccaggatcaGTCTCGTGGGCTCGG	GCTGGTTATG
PCR_G_i7_6	sci_pcr_i7	CAAGCAGAAGACGGCATACGAGATcttcggcgcaGTCTCGTGGGCTCGG	ATGGCAACTT
PCR_G_i7_7	sci_pcr_i7	CAAGCAGAAGACGGCATACGAGATcaaggcattcGTCTCGTGGGCTCGG	CGAGCGGCCT
PCR_G_i7_8	sci_pcr_i7	CAAGCAGAAGACGGCATACGAGATaagaatggaaGTCTCGTGGGCTCGG	CCTATTACCT
PCR_G_i7_9	sci_pcr_i7	CAAGCAGAAGACGGCATACGAGATcggatgaaggGTCTCGTGGGCTCGG	TTACTAGTAC
PCR_G_i7_10	sci_pcr_i7	CAAGCAGAAGACGGCATACGAGATtatcgtcggcGTCTCGTGGGCTCGG	ACTACCGCGC
PCR_G_i7_11	sci_pcr_i7	CAAGCAGAAGACGGCATACGAGATgccgtatgctGTCTCGTGGGCTCGG	ACTAATCCAG
PCR_G_i7_12	sci_pcr_i7	CAAGCAGAAGACGGCATACGAGATctgaactggtGTCTCGTGGGCTCGG	AAGGATCCAA
Read1_sequencing_Primer	Read1_IlluminaNextSeq500_SequencingPrimer	GCGATCGAGGACGGCAGATGTGTATAAGAGACAG	NA
Read2_sequencing_Primer	Read2_IlluminaNextSeq500_SequencingPrimer	CACCGTCTCCGCCTCAGATGTGTATAAGAGACAG	NA
Index1_sequencing_Primer	Index1_IlluminaNextSeq500_SequencingPrimer	CTGTCTCTTATACACATCTGAGGCGGAGACGGTG	NA
Index2_sequencing_Primer	Index2_IlluminaNextSeq500_SequencingPrimer	CTGTCTCTTATACACATCTGCCGTCCTCGATCGC	NA
