# Supplementary material for: Spatially mapped single-cell chromatin accessibility
Source: Nat Commun. 2021 Feb 24;12:1274. doi: 10.1038/s41467-021-21515-7 (PMC7904839; doi:10.1038/s41467-021-21515-7)
Supplement: Supplementary file 10 — Source Data [file 41467_2021_21515_MOESM10_ESM.xlsx]

## Sheet: Figure 1b
Figure 1b
Section Depth (µm)	Punch Diameter (µm)	Punch Volume (cubic micron)	Nuclei Count	Nuclei Count per cubic micron
300	250	14700000	22000	0.0014966
300	250	14700000	25000	0.00170068
300	250	14700000	27000	0.00183673
300	250	14700000	27000	0.00183673
300	250	14700000	35000	0.00238095
300	250	14700000	25000	0.00170068
300	250	14700000	27000	0.00183673
300	250	14700000	23000	0.00156463
300	250	14700000	48000	0.00326531
300	250	14700000	27000	0.00183673
300	250	14700000	27000	0.00183673
300	250	14700000	26000	0.00176871
300	250	14700000	32000	0.00217687
300	250	14700000	28000	0.00190476
300	250	14700000	27000	0.00183673
300	500	58900000	26000	0.000441426
300	500	58900000	22000	0.000373514
300	500	58900000	34000	0.00057725
300	500	58900000	28000	0.000475382
300	500	58900000	30000	0.000509338
300	500	58900000	36000	0.000611205
300	500	58900000	42000	0.000713073
200	250	9820000	20000	0.00203666
200	250	9820000	15000	0.00152749
200	250	9820000	11000	0.00112016
200	250	9820000	9000	0.000916497
200	250	9820000	7000	0.000712831
200	250	9820000	8000	0.000814664
200	500	39300000	16000	0.000407125
200	500	39300000	14000	0.000356234
200	500	39300000	13000	0.000330789
200	500	39300000	19000	0.000483461
200	500	39300000	15000	0.000381679
200	250	9820000	24000	0.00244399
200	250	9820000	17000	0.00173116
200	250	9820000	18000	0.00183299
200	250	9820000	15000	0.00152749
200	250	9820000	15000	0.00152749
200	250	9820000	16000	0.00162933
200	500	39300000	18000	0.000458015
200	500	39300000	22000	0.000559796
200	500	39300000	18000	0.000458015
200	500	39300000	16000	0.000407125
200	500	39300000	20000	0.000508906
200	500	39300000	22000	0.000559796
200	250	9820000	17000	0.00173116
200	250	9820000	14000	0.00142566
200	250	9820000	13000	0.00132383
200	250	9820000	14000	0.00142566
200	250	9820000	11000	0.00112016
200	250	9820000	8000	0.000814664
200	500	39300000	21000	0.000534351
200	500	39300000	12000	0.000305344
200	500	39300000	15000	0.000381679
200	500	39300000	31000	0.000788804
200	500	39300000	20000	0.000508906
200	500	39300000	28000	0.000712468
200	250	9820000	23000	0.00234216
200	250	9820000	16000	0.00162933
200	250	9820000	11000	0.00112016
200	250	9820000	6000	0.000610998
200	250	9820000	12000	0.001222
200	250	9820000	10000	0.00101833
200	500	39300000	13000	0.000330789
200	500	39300000	14000	0.000356234
200	500	39300000	25000	0.000636132
200	500	39300000	15000	0.000381679
200	500	39300000	24000	0.000610687
200	500	39300000	31000	0.000788804
200	250	9820000	22000	0.00224033
200	250	9820000	20000	0.00203666
200	250	9820000	14000	0.00142566
200	250	9820000	10000	0.00101833
200	250	9820000	12000	0.001222
200	250	9820000	12000	0.001222
200	500	39300000	20000	0.000508906
200	500	39300000	19000	0.000483461
200	500	39300000	17000	0.00043257
200	500	39300000	24000	0.000610687
200	500	39300000	14000	0.000356234
200	500	39300000	17000	0.00043257
200	250	9820000	29000	0.00295316
200	250	9820000	13000	0.00132383
200	250	9820000	13000	0.00132383
200	250	9820000	19000	0.00193483
200	250	9820000	12000	0.001222
200	250	9820000	14000	0.00142566
200	500	39300000	17000	0.00043257
200	500	39300000	13000	0.000330789
200	500	39300000	16000	0.000407125
200	500	39300000	14000	0.000356234
200	500	39300000	17000	0.00043257
200	500	39300000	24000	0.000610687
200	250	9820000	28000	0.00285132
200	250	9820000	17000	0.00173116
200	250	9820000	19000	0.00193483
200	250	9820000	11000	0.00112016
200	250	9820000	10000	0.00101833
200	250	9820000	12000	0.001222
200	500	39300000	15000	0.000381679
200	500	39300000	17000	0.00043257
200	500	39300000	21000	0.000534351
200	500	39300000	20000	0.000508906
200	500	39300000	21000	0.000534351
200	250	9820000	28000	0.00285132
200	250	9820000	15000	0.00152749
200	250	9820000	14000	0.00142566
200	250	9820000	13000	0.00132383
200	250	9820000	16000	0.00162933
200	250	9820000	14000	0.00142566
200	500	39300000	18000	0.000458015
200	500	39300000	14000	0.000356234
200	500	39300000	26000	0.000661578
200	500	39300000	16000	0.000407125
200	500	39300000	15000	0.000381679
200	500	39300000	23000	0.000585242

## Sheet: Figure 2f,g
Figure 2f,g
Punch ID	Punch Total Cell Count	Celltype	Glial Identity	Celltype Count	Celltype Proportion	Celltype Percent	Section	Region
Punch_A1	60	Astrocytes	Neuroglia	6	0.1	10	M1	Outer
Punch_A10	87	Astrocytes	Neuroglia	7	0.0805	8.05	M2	Outer
Punch_A11	78	Astrocytes	Neuroglia	9	0.1154	11.54	M2	Striatum
Punch_A12	59	Astrocytes	Neuroglia	4	0.0678	6.78	M2	Inner
Punch_A2	114	Astrocytes	Neuroglia	7	0.0614	6.14	M1	Striatum
Punch_A3	76	Astrocytes	Neuroglia	10	0.1316	13.16	M1	Inner
Punch_A4	115	Astrocytes	Neuroglia	12	0.1043	10.43	M1	Outer
Punch_A5	91	Astrocytes	Neuroglia	11	0.1209	12.09	M1	Striatum
Punch_A6	120	Astrocytes	Neuroglia	11	0.0917	9.17	M1	Inner
Punch_A7	133	Astrocytes	Neuroglia	12	0.0902	9.02	M2	Outer
Punch_A8	90	Astrocytes	Neuroglia	14	0.1556	15.56	M2	Striatum
Punch_A9	41	Astrocytes	Neuroglia	3	0.0732	7.32	M2	Inner
Punch_B1	54	Astrocytes	Neuroglia	5	0.0926	9.26	M1	Inner
Punch_B10	29	Astrocytes	Neuroglia	4	0.1379	13.79	M2	Inner
Punch_B11	62	Astrocytes	Neuroglia	9	0.1452	14.52	M2	Outer
Punch_B12	56	Astrocytes	Neuroglia	2	0.0357	3.57	M2	Striatum
Punch_B2	76	Astrocytes	Neuroglia	5	0.0658	6.58	M1	Outer
Punch_B3	130	Astrocytes	Neuroglia	15	0.1154	11.54	M1	Striatum
Punch_B4	47	Astrocytes	Neuroglia	1	0.0213	2.13	M1	Inner
Punch_B5	65	Astrocytes	Neuroglia	7	0.1077	10.77	M1	Outer
Punch_B6	129	Astrocytes	Neuroglia	11	0.0853	8.53	M1	Striatum
Punch_B7	71	Astrocytes	Neuroglia	1	0.0141	1.41	M2	Inner
Punch_B8	36	Astrocytes	Neuroglia	1	0.0278	2.78	M2	Outer
Punch_B9	78	Astrocytes	Neuroglia	7	0.0897	8.97	M2	Striatum
Punch_C1	75	Astrocytes	Neuroglia	9	0.12	12	M1	Striatum
Punch_C10	48	Astrocytes	Neuroglia	9	0.1875	18.75	M2	Striatum
Punch_C11	54	Astrocytes	Neuroglia	3	0.0556	5.56	M2	Inner
Punch_C12	95	Astrocytes	Neuroglia	4	0.0421	4.21	M2	Outer
Punch_C2	54	Astrocytes	Neuroglia	5	0.0926	9.26	M1	Inner
Punch_C3	61	Astrocytes	Neuroglia	5	0.082	8.2	M1	Outer
Punch_C4	92	Astrocytes	Neuroglia	13	0.1413	14.13	M1	Striatum
Punch_C5	83	Astrocytes	Neuroglia	5	0.0602	6.02	M1	Inner
Punch_C6	69	Astrocytes	Neuroglia	9	0.1304	13.04	M1	Outer
Punch_C7	105	Astrocytes	Neuroglia	4	0.0381	3.81	M2	Striatum
Punch_C8	46	Astrocytes	Neuroglia	1	0.0217	2.17	M2	Inner
Punch_C9	51	Astrocytes	Neuroglia	5	0.098	9.8	M2	Outer
Punch_D1	60	Astrocytes	Neuroglia	10	0.1667	16.67	M1	Outer
Punch_D10	46	Astrocytes	Neuroglia	3	0.0652	6.52	M2	Striatum
Punch_D11	38	Astrocytes	Neuroglia	3	0.0789	7.89	M2	Striatum
Punch_D12	62	Astrocytes	Neuroglia	3	0.0484	4.84	M2	Inner
Punch_D2	98	Astrocytes	Neuroglia	10	0.102	10.2	M1	Striatum
Punch_D3	47	Astrocytes	Neuroglia	4	0.0851	8.51	M1	Inner
Punch_D4	88	Astrocytes	Neuroglia	9	0.1023	10.23	M1	Outer
Punch_D5	170	Astrocytes	Neuroglia	16	0.0941	9.41	M1	Striatum
Punch_D6	67	Astrocytes	Neuroglia	5	0.0746	7.46	M1	Inner
Punch_D7	58	Astrocytes	Neuroglia	3	0.0517	5.17	M2	Outer
Punch_D8	63	Astrocytes	Neuroglia	5	0.0794	7.94	M2	Striatum
Punch_D9	25	Astrocytes	Neuroglia	1	0.04	4	M2	Inner
Punch_E1	107	Astrocytes	Neuroglia	9	0.0841	8.41	M1	Inner
Punch_E10	51	Astrocytes	Neuroglia	3	0.0588	5.88	M2	Outer
Punch_E11	70	Astrocytes	Neuroglia	7	0.1	10	M2	Outer
Punch_E12	74	Astrocytes	Neuroglia	6	0.0811	8.11	M2	Striatum
Punch_E2	57	Astrocytes	Neuroglia	5	0.0877	8.77	M1	Outer
Punch_E3	129	Astrocytes	Neuroglia	15	0.1163	11.63	M1	Striatum
Punch_E4	54	Astrocytes	Neuroglia	6	0.1111	11.11	M1	Inner
Punch_E5	50	Astrocytes	Neuroglia	4	0.08	8	M1	Outer
Punch_E6	81	Astrocytes	Neuroglia	7	0.0864	8.64	M1	Striatum
Punch_E7	70	Astrocytes	Neuroglia	3	0.0429	4.29	M2	Inner
Punch_E8	80	Astrocytes	Neuroglia	10	0.125	12.5	M2	Outer
Punch_E9	102	Astrocytes	Neuroglia	9	0.0882	8.82	M2	Striatum
Punch_F1	83	Astrocytes	Neuroglia	10	0.1205	12.05	M1	Striatum
Punch_F10	47	Astrocytes	Neuroglia	5	0.1064	10.64	M2	Inner
Punch_F11	77	Astrocytes	Neuroglia	3	0.039	3.9	M2	Inner
Punch_F12	95	Astrocytes	Neuroglia	6	0.0632	6.32	M2	Striatum
Punch_F2	86	Astrocytes	Neuroglia	5	0.0581	5.81	M1	Inner
Punch_F3	85	Astrocytes	Neuroglia	3	0.0353	3.53	M1	Outer
Punch_F5	90	Astrocytes	Neuroglia	4	0.0444	4.44	M1	Inner
Punch_F6	95	Astrocytes	Neuroglia	10	0.1053	10.53	M1	Outer
Punch_F7	88	Astrocytes	Neuroglia	13	0.1477	14.77	M2	Striatum
Punch_F9	56	Astrocytes	Neuroglia	7	0.125	12.5	M2	Outer
Punch_G1	49	Astrocytes	Neuroglia	6	0.1224	12.24	M1	Outer
Punch_G10	72	Astrocytes	Neuroglia	4	0.0556	5.56	M2	Outer
Punch_G12	72	Astrocytes	Neuroglia	8	0.1111	11.11	M2	Outer
Punch_G2	143	Astrocytes	Neuroglia	8	0.0559	5.59	M1	Striatum
Punch_G3	76	Astrocytes	Neuroglia	2	0.0263	2.63	M1	Inner
Punch_G4	88	Astrocytes	Neuroglia	9	0.1023	10.23	M1	Inner
Punch_G5	124	Astrocytes	Neuroglia	4	0.0323	3.23	M1	Striatum
Punch_G6	40	Astrocytes	Neuroglia	2	0.05	5	M1	Inner
Punch_G7	42	Astrocytes	Neuroglia	4	0.0952	9.52	M2	Outer
Punch_G8	46	Astrocytes	Neuroglia	2	0.0435	4.35	M2	Striatum
Punch_G9	67	Astrocytes	Neuroglia	4	0.0597	5.97	M2	Inner
Punch_H1	85	Astrocytes	Neuroglia	11	0.1294	12.94	M1	Inner
Punch_H10	65	Astrocytes	Neuroglia	2	0.0308	3.08	M2	Inner
Punch_H11	75	Astrocytes	Neuroglia	5	0.0667	6.67	M2	Outer
Punch_H12	181	Astrocytes	Neuroglia	6	0.0331	3.31	M2	Inner
Punch_H2	93	Astrocytes	Neuroglia	4	0.043	4.3	M1	Outer
Punch_H3	155	Astrocytes	Neuroglia	9	0.0581	5.81	M1	Striatum
Punch_H4	268	Astrocytes	Neuroglia	21	0.0784	7.84	M1	Striatum
Punch_H5	161	Astrocytes	Neuroglia	20	0.1242	12.42	M1	Outer
Punch_H6	114	Astrocytes	Neuroglia	15	0.1316	13.16	M1	Striatum
Punch_H7	148	Astrocytes	Neuroglia	9	0.0608	6.08	M2	Inner
Punch_H8	49	Astrocytes	Neuroglia	7	0.1429	14.29	M2	Outer
Punch_H9	213	Astrocytes	Neuroglia	18	0.0845	8.45	M2	Striatum
Punch_A1	60	Endothelia	Neuroglia	3	0.05	5	M1	Outer
Punch_A10	87	Endothelia	Neuroglia	2	0.023	2.3	M2	Outer
Punch_A12	59	Endothelia	Neuroglia	3	0.0508	5.08	M2	Inner
Punch_A2	114	Endothelia	Neuroglia	4	0.0351	3.51	M1	Striatum
Punch_A3	76	Endothelia	Neuroglia	3	0.0395	3.95	M1	Inner
Punch_A4	115	Endothelia	Neuroglia	4	0.0348	3.48	M1	Outer
Punch_A5	91	Endothelia	Neuroglia	1	0.011	1.1	M1	Striatum
Punch_A7	133	Endothelia	Neuroglia	7	0.0526	5.26	M2	Outer
Punch_A8	90	Endothelia	Neuroglia	7	0.0778	7.78	M2	Striatum
Punch_A9	41	Endothelia	Neuroglia	4	0.0976	9.76	M2	Inner
Punch_B1	54	Endothelia	Neuroglia	1	0.0185	1.85	M1	Inner
Punch_B10	29	Endothelia	Neuroglia	4	0.1379	13.79	M2	Inner
Punch_B11	62	Endothelia	Neuroglia	2	0.0323	3.23	M2	Outer
Punch_B12	56	Endothelia	Neuroglia	3	0.0536	5.36	M2	Striatum
Punch_B2	76	Endothelia	Neuroglia	3	0.0395	3.95	M1	Outer
Punch_B3	130	Endothelia	Neuroglia	6	0.0462	4.62	M1	Striatum
Punch_B4	47	Endothelia	Neuroglia	1	0.0213	2.13	M1	Inner
Punch_B5	65	Endothelia	Neuroglia	1	0.0154	1.54	M1	Outer
Punch_B6	129	Endothelia	Neuroglia	2	0.0155	1.55	M1	Striatum
Punch_B7	71	Endothelia	Neuroglia	3	0.0423	4.23	M2	Inner
Punch_B8	36	Endothelia	Neuroglia	4	0.1111	11.11	M2	Outer
Punch_B9	78	Endothelia	Neuroglia	2	0.0256	2.56	M2	Striatum
Punch_C1	75	Endothelia	Neuroglia	1	0.0133	1.33	M1	Striatum
Punch_C10	48	Endothelia	Neuroglia	2	0.0417	4.17	M2	Striatum
Punch_C11	54	Endothelia	Neuroglia	2	0.037	3.7	M2	Inner
Punch_C12	95	Endothelia	Neuroglia	6	0.0632	6.32	M2	Outer
Punch_C2	54	Endothelia	Neuroglia	4	0.0741	7.41	M1	Inner
Punch_C3	61	Endothelia	Neuroglia	2	0.0328	3.28	M1	Outer
Punch_C4	92	Endothelia	Neuroglia	2	0.0217	2.17	M1	Striatum
Punch_C5	83	Endothelia	Neuroglia	7	0.0843	8.43	M1	Inner
Punch_C6	69	Endothelia	Neuroglia	4	0.058	5.8	M1	Outer
Punch_C7	105	Endothelia	Neuroglia	4	0.0381	3.81	M2	Striatum
Punch_C8	46	Endothelia	Neuroglia	6	0.1304	13.04	M2	Inner
Punch_C9	51	Endothelia	Neuroglia	7	0.1373	13.73	M2	Outer
Punch_D1	60	Endothelia	Neuroglia	5	0.0833	8.33	M1	Outer
Punch_D10	46	Endothelia	Neuroglia	9	0.1957	19.57	M2	Striatum
Punch_D11	38	Endothelia	Neuroglia	2	0.0526	5.26	M2	Striatum
Punch_D12	62	Endothelia	Neuroglia	8	0.129	12.9	M2	Inner
Punch_D2	98	Endothelia	Neuroglia	1	0.0102	1.02	M1	Striatum
Punch_D3	47	Endothelia	Neuroglia	6	0.1277	12.77	M1	Inner
Punch_D4	88	Endothelia	Neuroglia	4	0.0455	4.55	M1	Outer
Punch_D5	170	Endothelia	Neuroglia	5	0.0294	2.94	M1	Striatum
Punch_D6	67	Endothelia	Neuroglia	3	0.0448	4.48	M1	Inner
Punch_D7	58	Endothelia	Neuroglia	6	0.1034	10.34	M2	Outer
Punch_D8	63	Endothelia	Neuroglia	1	0.0159	1.59	M2	Striatum
Punch_D9	25	Endothelia	Neuroglia	1	0.04	4	M2	Inner
Punch_E1	107	Endothelia	Neuroglia	1	0.0093	0.93	M1	Inner
Punch_E11	70	Endothelia	Neuroglia	4	0.0571	5.71	M2	Outer
Punch_E12	74	Endothelia	Neuroglia	13	0.1757	17.57	M2	Striatum
Punch_E3	129	Endothelia	Neuroglia	2	0.0155	1.55	M1	Striatum
Punch_E4	54	Endothelia	Neuroglia	3	0.0556	5.56	M1	Inner
Punch_E5	50	Endothelia	Neuroglia	4	0.08	8	M1	Outer
Punch_E6	81	Endothelia	Neuroglia	2	0.0247	2.47	M1	Striatum
Punch_E7	70	Endothelia	Neuroglia	8	0.1143	11.43	M2	Inner
Punch_E8	80	Endothelia	Neuroglia	5	0.0625	6.25	M2	Outer
Punch_E9	102	Endothelia	Neuroglia	2	0.0196	1.96	M2	Striatum
Punch_F1	83	Endothelia	Neuroglia	3	0.0361	3.61	M1	Striatum
Punch_F10	47	Endothelia	Neuroglia	3	0.0638	6.38	M2	Inner
Punch_F11	77	Endothelia	Neuroglia	2	0.026	2.6	M2	Inner
Punch_F12	95	Endothelia	Neuroglia	6	0.0632	6.32	M2	Striatum
Punch_F2	86	Endothelia	Neuroglia	2	0.0233	2.33	M1	Inner
Punch_F3	85	Endothelia	Neuroglia	2	0.0235	2.35	M1	Outer
Punch_F5	90	Endothelia	Neuroglia	1	0.0111	1.11	M1	Inner
Punch_F6	95	Endothelia	Neuroglia	5	0.0526	5.26	M1	Outer
Punch_F7	88	Endothelia	Neuroglia	2	0.0227	2.27	M2	Striatum
Punch_F8	37	Endothelia	Neuroglia	5	0.1351	13.51	M2	Inner
Punch_F9	56	Endothelia	Neuroglia	4	0.0714	7.14	M2	Outer
Punch_G1	49	Endothelia	Neuroglia	3	0.0612	6.12	M1	Outer
Punch_G10	72	Endothelia	Neuroglia	1	0.0139	1.39	M2	Outer
Punch_G11	37	Endothelia	Neuroglia	17	0.4595	45.95	M2	Striatum
Punch_G12	72	Endothelia	Neuroglia	5	0.0694	6.94	M2	Outer
Punch_G2	143	Endothelia	Neuroglia	5	0.035	3.5	M1	Striatum
Punch_G4	88	Endothelia	Neuroglia	9	0.1023	10.23	M1	Inner
Punch_G5	124	Endothelia	Neuroglia	1	0.0081	0.81	M1	Striatum
Punch_G6	40	Endothelia	Neuroglia	2	0.05	5	M1	Inner
Punch_G7	42	Endothelia	Neuroglia	4	0.0952	9.52	M2	Outer
Punch_G8	46	Endothelia	Neuroglia	1	0.0217	2.17	M2	Striatum
Punch_G9	67	Endothelia	Neuroglia	4	0.0597	5.97	M2	Inner
Punch_H1	85	Endothelia	Neuroglia	1	0.0118	1.18	M1	Inner
Punch_H10	65	Endothelia	Neuroglia	3	0.0462	4.62	M2	Inner
Punch_H11	75	Endothelia	Neuroglia	2	0.0267	2.67	M2	Outer
Punch_H12	181	Endothelia	Neuroglia	7	0.0387	3.87	M2	Inner
Punch_H2	93	Endothelia	Neuroglia	2	0.0215	2.15	M1	Outer
Punch_H4	268	Endothelia	Neuroglia	6	0.0224	2.24	M1	Striatum
Punch_H5	161	Endothelia	Neuroglia	2	0.0124	1.24	M1	Outer
Punch_H6	114	Endothelia	Neuroglia	3	0.0263	2.63	M1	Striatum
Punch_H7	148	Endothelia	Neuroglia	3	0.0203	2.03	M2	Inner
Punch_H8	49	Endothelia	Neuroglia	5	0.102	10.2	M2	Outer
Punch_H9	213	Endothelia	Neuroglia	27	0.1268	12.68	M2	Striatum
Punch_A1	60	GABAergic Neurons	Neuronal	6	0.1	10	M1	Outer
Punch_A10	87	GABAergic Neurons	Neuronal	11	0.1264	12.64	M2	Outer
Punch_A11	78	GABAergic Neurons	Neuronal	28	0.359	35.9	M2	Striatum
Punch_A12	59	GABAergic Neurons	Neuronal	2	0.0339	3.39	M2	Inner
Punch_A2	114	GABAergic Neurons	Neuronal	4	0.0351	3.51	M1	Striatum
Punch_A3	76	GABAergic Neurons	Neuronal	6	0.0789	7.89	M1	Inner
Punch_A4	115	GABAergic Neurons	Neuronal	9	0.0783	7.83	M1	Outer
Punch_A5	91	GABAergic Neurons	Neuronal	5	0.0549	5.49	M1	Striatum
Punch_A6	120	GABAergic Neurons	Neuronal	4	0.0333	3.33	M1	Inner
Punch_A7	133	GABAergic Neurons	Neuronal	11	0.0827	8.27	M2	Outer
Punch_A8	90	GABAergic Neurons	Neuronal	33	0.3667	36.67	M2	Striatum
Punch_A9	41	GABAergic Neurons	Neuronal	2	0.0488	4.88	M2	Inner
Punch_B10	29	GABAergic Neurons	Neuronal	3	0.1034	10.34	M2	Inner
Punch_B11	62	GABAergic Neurons	Neuronal	4	0.0645	6.45	M2	Outer
Punch_B12	56	GABAergic Neurons	Neuronal	9	0.1607	16.07	M2	Striatum
Punch_B2	76	GABAergic Neurons	Neuronal	4	0.0526	5.26	M1	Outer
Punch_B3	130	GABAergic Neurons	Neuronal	28	0.2154	21.54	M1	Striatum
Punch_B4	47	GABAergic Neurons	Neuronal	4	0.0851	8.51	M1	Inner
Punch_B5	65	GABAergic Neurons	Neuronal	6	0.0923	9.23	M1	Outer
Punch_B6	129	GABAergic Neurons	Neuronal	15	0.1163	11.63	M1	Striatum
Punch_B7	71	GABAergic Neurons	Neuronal	5	0.0704	7.04	M2	Inner
Punch_B8	36	GABAergic Neurons	Neuronal	1	0.0278	2.78	M2	Outer
Punch_B9	78	GABAergic Neurons	Neuronal	8	0.1026	10.26	M2	Striatum
Punch_C1	75	GABAergic Neurons	Neuronal	2	0.0267	2.67	M1	Striatum
Punch_C10	48	GABAergic Neurons	Neuronal	7	0.1458	14.58	M2	Striatum
Punch_C11	54	GABAergic Neurons	Neuronal	3	0.0556	5.56	M2	Inner
Punch_C12	95	GABAergic Neurons	Neuronal	8	0.0842	8.42	M2	Outer
Punch_C2	54	GABAergic Neurons	Neuronal	6	0.1111	11.11	M1	Inner
Punch_C3	61	GABAergic Neurons	Neuronal	7	0.1148	11.48	M1	Outer
Punch_C4	92	GABAergic Neurons	Neuronal	3	0.0326	3.26	M1	Striatum
Punch_C5	83	GABAergic Neurons	Neuronal	6	0.0723	7.23	M1	Inner
Punch_C6	69	GABAergic Neurons	Neuronal	3	0.0435	4.35	M1	Outer
Punch_C7	105	GABAergic Neurons	Neuronal	3	0.0286	2.86	M2	Striatum
Punch_C8	46	GABAergic Neurons	Neuronal	3	0.0652	6.52	M2	Inner
Punch_C9	51	GABAergic Neurons	Neuronal	3	0.0588	5.88	M2	Outer
Punch_D1	60	GABAergic Neurons	Neuronal	3	0.05	5	M1	Outer
Punch_D10	46	GABAergic Neurons	Neuronal	5	0.1087	10.87	M2	Striatum
Punch_D11	38	GABAergic Neurons	Neuronal	9	0.2368	23.68	M2	Striatum
Punch_D12	62	GABAergic Neurons	Neuronal	10	0.1613	16.13	M2	Inner
Punch_D2	98	GABAergic Neurons	Neuronal	5	0.051	5.1	M1	Striatum
Punch_D3	47	GABAergic Neurons	Neuronal	5	0.1064	10.64	M1	Inner
Punch_D4	88	GABAergic Neurons	Neuronal	7	0.0795	7.95	M1	Outer
Punch_D5	170	GABAergic Neurons	Neuronal	114	0.6706	67.06	M1	Striatum
Punch_D6	67	GABAergic Neurons	Neuronal	3	0.0448	4.48	M1	Inner
Punch_D7	58	GABAergic Neurons	Neuronal	7	0.1207	12.07	M2	Outer
Punch_D8	63	GABAergic Neurons	Neuronal	15	0.2381	23.81	M2	Striatum
Punch_D9	25	GABAergic Neurons	Neuronal	3	0.12	12	M2	Inner
Punch_E1	107	GABAergic Neurons	Neuronal	8	0.0748	7.48	M1	Inner
Punch_E10	51	GABAergic Neurons	Neuronal	3	0.0588	5.88	M2	Outer
Punch_E11	70	GABAergic Neurons	Neuronal	7	0.1	10	M2	Outer
Punch_E12	74	GABAergic Neurons	Neuronal	8	0.1081	10.81	M2	Striatum
Punch_E2	57	GABAergic Neurons	Neuronal	10	0.1754	17.54	M1	Outer
Punch_E3	129	GABAergic Neurons	Neuronal	12	0.093	9.3	M1	Striatum
Punch_E4	54	GABAergic Neurons	Neuronal	3	0.0556	5.56	M1	Inner
Punch_E5	50	GABAergic Neurons	Neuronal	8	0.16	16	M1	Outer
Punch_E6	81	GABAergic Neurons	Neuronal	3	0.037	3.7	M1	Striatum
Punch_E7	70	GABAergic Neurons	Neuronal	3	0.0429	4.29	M2	Inner
Punch_E8	80	GABAergic Neurons	Neuronal	6	0.075	7.5	M2	Outer
Punch_E9	102	GABAergic Neurons	Neuronal	4	0.0392	3.92	M2	Striatum
Punch_F1	83	GABAergic Neurons	Neuronal	3	0.0361	3.61	M1	Striatum
Punch_F10	47	GABAergic Neurons	Neuronal	11	0.234	23.4	M2	Inner
Punch_F11	77	GABAergic Neurons	Neuronal	4	0.0519	5.19	M2	Inner
Punch_F12	95	GABAergic Neurons	Neuronal	36	0.3789	37.89	M2	Striatum
Punch_F2	86	GABAergic Neurons	Neuronal	6	0.0698	6.98	M1	Inner
Punch_F3	85	GABAergic Neurons	Neuronal	10	0.1176	11.76	M1	Outer
Punch_F5	90	GABAergic Neurons	Neuronal	13	0.1444	14.44	M1	Inner
Punch_F6	95	GABAergic Neurons	Neuronal	10	0.1053	10.53	M1	Outer
Punch_F7	88	GABAergic Neurons	Neuronal	10	0.1136	11.36	M2	Striatum
Punch_F8	37	GABAergic Neurons	Neuronal	4	0.1081	10.81	M2	Inner
Punch_F9	56	GABAergic Neurons	Neuronal	3	0.0536	5.36	M2	Outer
Punch_G1	49	GABAergic Neurons	Neuronal	2	0.0408	4.08	M1	Outer
Punch_G10	72	GABAergic Neurons	Neuronal	4	0.0556	5.56	M2	Outer
Punch_G11	37	GABAergic Neurons	Neuronal	3	0.0811	8.11	M2	Striatum
Punch_G12	72	GABAergic Neurons	Neuronal	10	0.1389	13.89	M2	Outer
Punch_G2	143	GABAergic Neurons	Neuronal	4	0.028	2.8	M1	Striatum
Punch_G3	76	GABAergic Neurons	Neuronal	4	0.0526	5.26	M1	Inner
Punch_G4	88	GABAergic Neurons	Neuronal	8	0.0909	9.09	M1	Inner
Punch_G5	124	GABAergic Neurons	Neuronal	4	0.0323	3.23	M1	Striatum
Punch_G7	42	GABAergic Neurons	Neuronal	7	0.1667	16.67	M2	Outer
Punch_G8	46	GABAergic Neurons	Neuronal	1	0.0217	2.17	M2	Striatum
Punch_G9	67	GABAergic Neurons	Neuronal	3	0.0448	4.48	M2	Inner
Punch_H1	85	GABAergic Neurons	Neuronal	10	0.1176	11.76	M1	Inner
Punch_H10	65	GABAergic Neurons	Neuronal	11	0.1692	16.92	M2	Inner
Punch_H11	75	GABAergic Neurons	Neuronal	7	0.0933	9.33	M2	Outer
Punch_H12	181	GABAergic Neurons	Neuronal	22	0.1215	12.15	M2	Inner
Punch_H2	93	GABAergic Neurons	Neuronal	9	0.0968	9.68	M1	Outer
Punch_H3	155	GABAergic Neurons	Neuronal	5	0.0323	3.23	M1	Striatum
Punch_H4	268	GABAergic Neurons	Neuronal	22	0.0821	8.21	M1	Striatum
Punch_H5	161	GABAergic Neurons	Neuronal	25	0.1553	15.53	M1	Outer
Punch_H6	114	GABAergic Neurons	Neuronal	27	0.2368	23.68	M1	Striatum
Punch_H7	148	GABAergic Neurons	Neuronal	5	0.0338	3.38	M2	Inner
Punch_H8	49	GABAergic Neurons	Neuronal	6	0.1224	12.24	M2	Outer
Punch_H9	213	GABAergic Neurons	Neuronal	32	0.1502	15.02	M2	Striatum
Punch_A2	114	GABAergic Spiny Projection Neurons	Neuronal	72	0.6316	63.16	M1	Striatum
Punch_A5	91	GABAergic Spiny Projection Neurons	Neuronal	39	0.4286	42.86	M1	Striatum
Punch_A6	120	GABAergic Spiny Projection Neurons	Neuronal	26	0.2167	21.67	M1	Inner
Punch_B12	56	GABAergic Spiny Projection Neurons	Neuronal	2	0.0357	3.57	M2	Striatum
Punch_B3	130	GABAergic Spiny Projection Neurons	Neuronal	70	0.5385	53.85	M1	Striatum
Punch_B6	129	GABAergic Spiny Projection Neurons	Neuronal	62	0.4806	48.06	M1	Striatum
Punch_B9	78	GABAergic Spiny Projection Neurons	Neuronal	43	0.5513	55.13	M2	Striatum
Punch_C10	48	GABAergic Spiny Projection Neurons	Neuronal	2	0.0417	4.17	M2	Striatum
Punch_C11	54	GABAergic Spiny Projection Neurons	Neuronal	4	0.0741	7.41	M2	Inner
Punch_C4	92	GABAergic Spiny Projection Neurons	Neuronal	51	0.5543	55.43	M1	Striatum
Punch_C7	105	GABAergic Spiny Projection Neurons	Neuronal	34	0.3238	32.38	M2	Striatum
Punch_D2	98	GABAergic Spiny Projection Neurons	Neuronal	61	0.6224	62.24	M1	Striatum
Punch_D4	88	GABAergic Spiny Projection Neurons	Neuronal	1	0.0114	1.14	M1	Outer
Punch_D6	67	GABAergic Spiny Projection Neurons	Neuronal	35	0.5224	52.24	M1	Inner
Punch_E3	129	GABAergic Spiny Projection Neurons	Neuronal	84	0.6512	65.12	M1	Striatum
Punch_E6	81	GABAergic Spiny Projection Neurons	Neuronal	52	0.642	64.2	M1	Striatum
Punch_E7	70	GABAergic Spiny Projection Neurons	Neuronal	14	0.2	20	M2	Inner
Punch_E9	102	GABAergic Spiny Projection Neurons	Neuronal	41	0.402	40.2	M2	Striatum
Punch_F1	83	GABAergic Spiny Projection Neurons	Neuronal	34	0.4096	40.96	M1	Striatum
Punch_F2	86	GABAergic Spiny Projection Neurons	Neuronal	6	0.0698	6.98	M1	Inner
Punch_F5	90	GABAergic Spiny Projection Neurons	Neuronal	1	0.0111	1.11	M1	Inner
Punch_F7	88	GABAergic Spiny Projection Neurons	Neuronal	23	0.2614	26.14	M2	Striatum
Punch_G2	143	GABAergic Spiny Projection Neurons	Neuronal	58	0.4056	40.56	M1	Striatum
Punch_G5	124	GABAergic Spiny Projection Neurons	Neuronal	81	0.6532	65.32	M1	Striatum
Punch_G8	46	GABAergic Spiny Projection Neurons	Neuronal	28	0.6087	60.87	M2	Striatum
Punch_H2	93	GABAergic Spiny Projection Neurons	Neuronal	1	0.0108	1.08	M1	Outer
Punch_H3	155	GABAergic Spiny Projection Neurons	Neuronal	107	0.6903	69.03	M1	Striatum
Punch_H4	268	GABAergic Spiny Projection Neurons	Neuronal	115	0.4291	42.91	M1	Striatum
Punch_H7	148	GABAergic Spiny Projection Neurons	Neuronal	55	0.3716	37.16	M2	Inner
Punch_A1	60	Glutamatergic Neurons	Neuronal	33	0.55	55	M1	Outer
Punch_A10	87	Glutamatergic Neurons	Neuronal	51	0.5862	58.62	M2	Outer
Punch_A12	59	Glutamatergic Neurons	Neuronal	35	0.5932	59.32	M2	Inner
Punch_A2	114	Glutamatergic Neurons	Neuronal	2	0.0175	1.75	M1	Striatum
Punch_A3	76	Glutamatergic Neurons	Neuronal	39	0.5132	51.32	M1	Inner
Punch_A4	115	Glutamatergic Neurons	Neuronal	72	0.6261	62.61	M1	Outer
Punch_A6	120	Glutamatergic Neurons	Neuronal	33	0.275	27.5	M1	Inner
Punch_A7	133	Glutamatergic Neurons	Neuronal	75	0.5639	56.39	M2	Outer
Punch_A9	41	Glutamatergic Neurons	Neuronal	28	0.6829	68.29	M2	Inner
Punch_B1	54	Glutamatergic Neurons	Neuronal	30	0.5556	55.56	M1	Inner
Punch_B10	29	Glutamatergic Neurons	Neuronal	13	0.4483	44.83	M2	Inner
Punch_B11	62	Glutamatergic Neurons	Neuronal	38	0.6129	61.29	M2	Outer
Punch_B2	76	Glutamatergic Neurons	Neuronal	48	0.6316	63.16	M1	Outer
Punch_B4	47	Glutamatergic Neurons	Neuronal	27	0.5745	57.45	M1	Inner
Punch_B5	65	Glutamatergic Neurons	Neuronal	35	0.5385	53.85	M1	Outer
Punch_B7	71	Glutamatergic Neurons	Neuronal	32	0.4507	45.07	M2	Inner
Punch_B8	36	Glutamatergic Neurons	Neuronal	24	0.6667	66.67	M2	Outer
Punch_C1	75	Glutamatergic Neurons	Neuronal	18	0.24	24	M1	Striatum
Punch_C11	54	Glutamatergic Neurons	Neuronal	30	0.5556	55.56	M2	Inner
Punch_C12	95	Glutamatergic Neurons	Neuronal	58	0.6105	61.05	M2	Outer
Punch_C2	54	Glutamatergic Neurons	Neuronal	22	0.4074	40.74	M1	Inner
Punch_C3	61	Glutamatergic Neurons	Neuronal	34	0.5574	55.74	M1	Outer
Punch_C5	83	Glutamatergic Neurons	Neuronal	42	0.506	50.6	M1	Inner
Punch_C6	69	Glutamatergic Neurons	Neuronal	28	0.4058	40.58	M1	Outer
Punch_C7	105	Glutamatergic Neurons	Neuronal	1	0.0095	0.95	M2	Striatum
Punch_C8	46	Glutamatergic Neurons	Neuronal	27	0.587	58.7	M2	Inner
Punch_C9	51	Glutamatergic Neurons	Neuronal	30	0.5882	58.82	M2	Outer
Punch_D1	60	Glutamatergic Neurons	Neuronal	33	0.55	55	M1	Outer
Punch_D12	62	Glutamatergic Neurons	Neuronal	25	0.4032	40.32	M2	Inner
Punch_D3	47	Glutamatergic Neurons	Neuronal	22	0.4681	46.81	M1	Inner
Punch_D4	88	Glutamatergic Neurons	Neuronal	55	0.625	62.5	M1	Outer
Punch_D5	170	Glutamatergic Neurons	Neuronal	1	0.0059	0.59	M1	Striatum
Punch_D6	67	Glutamatergic Neurons	Neuronal	7	0.1045	10.45	M1	Inner
Punch_D7	58	Glutamatergic Neurons	Neuronal	27	0.4655	46.55	M2	Outer
Punch_D9	25	Glutamatergic Neurons	Neuronal	10	0.4	40	M2	Inner
Punch_E1	107	Glutamatergic Neurons	Neuronal	71	0.6636	66.36	M1	Inner
Punch_E10	51	Glutamatergic Neurons	Neuronal	31	0.6078	60.78	M2	Outer
Punch_E11	70	Glutamatergic Neurons	Neuronal	43	0.6143	61.43	M2	Outer
Punch_E2	57	Glutamatergic Neurons	Neuronal	32	0.5614	56.14	M1	Outer
Punch_E4	54	Glutamatergic Neurons	Neuronal	24	0.4444	44.44	M1	Inner
Punch_E5	50	Glutamatergic Neurons	Neuronal	17	0.34	34	M1	Outer
Punch_E7	70	Glutamatergic Neurons	Neuronal	19	0.2714	27.14	M2	Inner
Punch_E8	80	Glutamatergic Neurons	Neuronal	50	0.625	62.5	M2	Outer
Punch_F1	83	Glutamatergic Neurons	Neuronal	18	0.2169	21.69	M1	Striatum
Punch_F10	47	Glutamatergic Neurons	Neuronal	17	0.3617	36.17	M2	Inner
Punch_F11	77	Glutamatergic Neurons	Neuronal	45	0.5844	58.44	M2	Inner
Punch_F2	86	Glutamatergic Neurons	Neuronal	52	0.6047	60.47	M1	Inner
Punch_F3	85	Glutamatergic Neurons	Neuronal	56	0.6588	65.88	M1	Outer
Punch_F5	90	Glutamatergic Neurons	Neuronal	46	0.5111	51.11	M1	Inner
Punch_F6	95	Glutamatergic Neurons	Neuronal	53	0.5579	55.79	M1	Outer
Punch_F8	37	Glutamatergic Neurons	Neuronal	18	0.4865	48.65	M2	Inner
Punch_F9	56	Glutamatergic Neurons	Neuronal	26	0.4643	46.43	M2	Outer
Punch_G1	49	Glutamatergic Neurons	Neuronal	27	0.551	55.1	M1	Outer
Punch_G10	72	Glutamatergic Neurons	Neuronal	48	0.6667	66.67	M2	Outer
Punch_G12	72	Glutamatergic Neurons	Neuronal	36	0.5	50	M2	Outer
Punch_G3	76	Glutamatergic Neurons	Neuronal	47	0.6184	61.84	M1	Inner
Punch_G4	88	Glutamatergic Neurons	Neuronal	52	0.5909	59.09	M1	Inner
Punch_G6	40	Glutamatergic Neurons	Neuronal	21	0.525	52.5	M1	Inner
Punch_G7	42	Glutamatergic Neurons	Neuronal	19	0.4524	45.24	M2	Outer
Punch_G9	67	Glutamatergic Neurons	Neuronal	42	0.6269	62.69	M2	Inner
Punch_H1	85	Glutamatergic Neurons	Neuronal	42	0.4941	49.41	M1	Inner
Punch_H10	65	Glutamatergic Neurons	Neuronal	37	0.5692	56.92	M2	Inner
Punch_H11	75	Glutamatergic Neurons	Neuronal	52	0.6933	69.33	M2	Outer
Punch_H12	181	Glutamatergic Neurons	Neuronal	100	0.5525	55.25	M2	Inner
Punch_H2	93	Glutamatergic Neurons	Neuronal	58	0.6237	62.37	M1	Outer
Punch_H3	155	Glutamatergic Neurons	Neuronal	1	0.0065	0.65	M1	Striatum
Punch_H4	268	Glutamatergic Neurons	Neuronal	63	0.2351	23.51	M1	Striatum
Punch_H5	161	Glutamatergic Neurons	Neuronal	82	0.5093	50.93	M1	Outer
Punch_H7	148	Glutamatergic Neurons	Neuronal	30	0.2027	20.27	M2	Inner
Punch_H8	49	Glutamatergic Neurons	Neuronal	24	0.4898	48.98	M2	Outer
Punch_A1	60	Mature Oligodendrocytes	Neuroglia	5	0.0833	8.33	M1	Outer
Punch_A10	87	Mature Oligodendrocytes	Neuroglia	3	0.0345	3.45	M2	Outer
Punch_A11	78	Mature Oligodendrocytes	Neuroglia	23	0.2949	29.49	M2	Striatum
Punch_A12	59	Mature Oligodendrocytes	Neuroglia	7	0.1186	11.86	M2	Inner
Punch_A2	114	Mature Oligodendrocytes	Neuroglia	12	0.1053	10.53	M1	Striatum
Punch_A3	76	Mature Oligodendrocytes	Neuroglia	8	0.1053	10.53	M1	Inner
Punch_A4	115	Mature Oligodendrocytes	Neuroglia	10	0.087	8.7	M1	Outer
Punch_A5	91	Mature Oligodendrocytes	Neuroglia	15	0.1648	16.48	M1	Striatum
Punch_A6	120	Mature Oligodendrocytes	Neuroglia	26	0.2167	21.67	M1	Inner
Punch_A7	133	Mature Oligodendrocytes	Neuroglia	16	0.1203	12.03	M2	Outer
Punch_A8	90	Mature Oligodendrocytes	Neuroglia	29	0.3222	32.22	M2	Striatum
Punch_A9	41	Mature Oligodendrocytes	Neuroglia	2	0.0488	4.88	M2	Inner
Punch_B1	54	Mature Oligodendrocytes	Neuroglia	7	0.1296	12.96	M1	Inner
Punch_B10	29	Mature Oligodendrocytes	Neuroglia	4	0.1379	13.79	M2	Inner
Punch_B11	62	Mature Oligodendrocytes	Neuroglia	6	0.0968	9.68	M2	Outer
Punch_B12	56	Mature Oligodendrocytes	Neuroglia	30	0.5357	53.57	M2	Striatum
Punch_B2	76	Mature Oligodendrocytes	Neuroglia	6	0.0789	7.89	M1	Outer
Punch_B3	130	Mature Oligodendrocytes	Neuroglia	5	0.0385	3.85	M1	Striatum
Punch_B4	47	Mature Oligodendrocytes	Neuroglia	11	0.234	23.4	M1	Inner
Punch_B5	65	Mature Oligodendrocytes	Neuroglia	5	0.0769	7.69	M1	Outer
Punch_B6	129	Mature Oligodendrocytes	Neuroglia	30	0.2326	23.26	M1	Striatum
Punch_B7	71	Mature Oligodendrocytes	Neuroglia	17	0.2394	23.94	M2	Inner
Punch_B8	36	Mature Oligodendrocytes	Neuroglia	4	0.1111	11.11	M2	Outer
Punch_B9	78	Mature Oligodendrocytes	Neuroglia	7	0.0897	8.97	M2	Striatum
Punch_C1	75	Mature Oligodendrocytes	Neuroglia	29	0.3867	38.67	M1	Striatum
Punch_C10	48	Mature Oligodendrocytes	Neuroglia	24	0.5	50	M2	Striatum
Punch_C11	54	Mature Oligodendrocytes	Neuroglia	8	0.1481	14.81	M2	Inner
Punch_C12	95	Mature Oligodendrocytes	Neuroglia	6	0.0632	6.32	M2	Outer
Punch_C2	54	Mature Oligodendrocytes	Neuroglia	6	0.1111	11.11	M1	Inner
Punch_C3	61	Mature Oligodendrocytes	Neuroglia	4	0.0656	6.56	M1	Outer
Punch_C4	92	Mature Oligodendrocytes	Neuroglia	12	0.1304	13.04	M1	Striatum
Punch_C5	83	Mature Oligodendrocytes	Neuroglia	16	0.1928	19.28	M1	Inner
Punch_C6	69	Mature Oligodendrocytes	Neuroglia	11	0.1594	15.94	M1	Outer
Punch_C7	105	Mature Oligodendrocytes	Neuroglia	45	0.4286	42.86	M2	Striatum
Punch_C8	46	Mature Oligodendrocytes	Neuroglia	8	0.1739	17.39	M2	Inner
Punch_C9	51	Mature Oligodendrocytes	Neuroglia	2	0.0392	3.92	M2	Outer
Punch_D1	60	Mature Oligodendrocytes	Neuroglia	2	0.0333	3.33	M1	Outer
Punch_D10	46	Mature Oligodendrocytes	Neuroglia	22	0.4783	47.83	M2	Striatum
Punch_D11	38	Mature Oligodendrocytes	Neuroglia	15	0.3947	39.47	M2	Striatum
Punch_D12	62	Mature Oligodendrocytes	Neuroglia	7	0.1129	11.29	M2	Inner
Punch_D2	98	Mature Oligodendrocytes	Neuroglia	7	0.0714	7.14	M1	Striatum
Punch_D3	47	Mature Oligodendrocytes	Neuroglia	4	0.0851	8.51	M1	Inner
Punch_D4	88	Mature Oligodendrocytes	Neuroglia	5	0.0568	5.68	M1	Outer
Punch_D5	170	Mature Oligodendrocytes	Neuroglia	17	0.1	10	M1	Striatum
Punch_D6	67	Mature Oligodendrocytes	Neuroglia	8	0.1194	11.94	M1	Inner
Punch_D7	58	Mature Oligodendrocytes	Neuroglia	10	0.1724	17.24	M2	Outer
Punch_D8	63	Mature Oligodendrocytes	Neuroglia	19	0.3016	30.16	M2	Striatum
Punch_D9	25	Mature Oligodendrocytes	Neuroglia	5	0.2	20	M2	Inner
Punch_E1	107	Mature Oligodendrocytes	Neuroglia	3	0.028	2.8	M1	Inner
Punch_E10	51	Mature Oligodendrocytes	Neuroglia	7	0.1373	13.73	M2	Outer
Punch_E11	70	Mature Oligodendrocytes	Neuroglia	4	0.0571	5.71	M2	Outer
Punch_E12	74	Mature Oligodendrocytes	Neuroglia	30	0.4054	40.54	M2	Striatum
Punch_E2	57	Mature Oligodendrocytes	Neuroglia	3	0.0526	5.26	M1	Outer
Punch_E3	129	Mature Oligodendrocytes	Neuroglia	7	0.0543	5.43	M1	Striatum
Punch_E4	54	Mature Oligodendrocytes	Neuroglia	10	0.1852	18.52	M1	Inner
Punch_E5	50	Mature Oligodendrocytes	Neuroglia	11	0.22	22	M1	Outer
Punch_E6	81	Mature Oligodendrocytes	Neuroglia	13	0.1605	16.05	M1	Striatum
Punch_E7	70	Mature Oligodendrocytes	Neuroglia	13	0.1857	18.57	M2	Inner
Punch_E8	80	Mature Oligodendrocytes	Neuroglia	4	0.05	5	M2	Outer
Punch_E9	102	Mature Oligodendrocytes	Neuroglia	32	0.3137	31.37	M2	Striatum
Punch_F1	83	Mature Oligodendrocytes	Neuroglia	8	0.0964	9.64	M1	Striatum
Punch_F10	47	Mature Oligodendrocytes	Neuroglia	5	0.1064	10.64	M2	Inner
Punch_F11	77	Mature Oligodendrocytes	Neuroglia	12	0.1558	15.58	M2	Inner
Punch_F12	95	Mature Oligodendrocytes	Neuroglia	30	0.3158	31.58	M2	Striatum
Punch_F2	86	Mature Oligodendrocytes	Neuroglia	9	0.1047	10.47	M1	Inner
Punch_F3	85	Mature Oligodendrocytes	Neuroglia	7	0.0824	8.24	M1	Outer
Punch_F5	90	Mature Oligodendrocytes	Neuroglia	14	0.1556	15.56	M1	Inner
Punch_F6	95	Mature Oligodendrocytes	Neuroglia	12	0.1263	12.63	M1	Outer
Punch_F7	88	Mature Oligodendrocytes	Neuroglia	29	0.3295	32.95	M2	Striatum
Punch_F8	37	Mature Oligodendrocytes	Neuroglia	9	0.2432	24.32	M2	Inner
Punch_F9	56	Mature Oligodendrocytes	Neuroglia	5	0.0893	8.93	M2	Outer
Punch_G1	49	Mature Oligodendrocytes	Neuroglia	4	0.0816	8.16	M1	Outer
Punch_G10	72	Mature Oligodendrocytes	Neuroglia	6	0.0833	8.33	M2	Outer
Punch_G11	37	Mature Oligodendrocytes	Neuroglia	15	0.4054	40.54	M2	Striatum
Punch_G12	72	Mature Oligodendrocytes	Neuroglia	2	0.0278	2.78	M2	Outer
Punch_G2	143	Mature Oligodendrocytes	Neuroglia	45	0.3147	31.47	M1	Striatum
Punch_G3	76	Mature Oligodendrocytes	Neuroglia	6	0.0789	7.89	M1	Inner
Punch_G4	88	Mature Oligodendrocytes	Neuroglia	3	0.0341	3.41	M1	Inner
Punch_G5	124	Mature Oligodendrocytes	Neuroglia	19	0.1532	15.32	M1	Striatum
Punch_G6	40	Mature Oligodendrocytes	Neuroglia	11	0.275	27.5	M1	Inner
Punch_G7	42	Mature Oligodendrocytes	Neuroglia	4	0.0952	9.52	M2	Outer
Punch_G8	46	Mature Oligodendrocytes	Neuroglia	8	0.1739	17.39	M2	Striatum
Punch_G9	67	Mature Oligodendrocytes	Neuroglia	6	0.0896	8.96	M2	Inner
Punch_H1	85	Mature Oligodendrocytes	Neuroglia	15	0.1765	17.65	M1	Inner
Punch_H10	65	Mature Oligodendrocytes	Neuroglia	6	0.0923	9.23	M2	Inner
Punch_H11	75	Mature Oligodendrocytes	Neuroglia	7	0.0933	9.33	M2	Outer
Punch_H12	181	Mature Oligodendrocytes	Neuroglia	21	0.116	11.6	M2	Inner
Punch_H2	93	Mature Oligodendrocytes	Neuroglia	3	0.0323	3.23	M1	Outer
Punch_H3	155	Mature Oligodendrocytes	Neuroglia	15	0.0968	9.68	M1	Striatum
Punch_H4	268	Mature Oligodendrocytes	Neuroglia	25	0.0933	9.33	M1	Striatum
Punch_H5	161	Mature Oligodendrocytes	Neuroglia	17	0.1056	10.56	M1	Outer
Punch_H6	114	Mature Oligodendrocytes	Neuroglia	49	0.4298	42.98	M1	Striatum
Punch_H7	148	Mature Oligodendrocytes	Neuroglia	33	0.223	22.3	M2	Inner
Punch_H8	49	Mature Oligodendrocytes	Neuroglia	4	0.0816	8.16	M2	Outer
Punch_H9	213	Mature Oligodendrocytes	Neuroglia	87	0.4085	40.85	M2	Striatum
Punch_A1	60	Microglia	Neuroglia	2	0.0333	3.33	M1	Outer
Punch_A10	87	Microglia	Neuroglia	6	0.069	6.9	M2	Outer
Punch_A11	78	Microglia	Neuroglia	3	0.0385	3.85	M2	Striatum
Punch_A12	59	Microglia	Neuroglia	4	0.0678	6.78	M2	Inner
Punch_A2	114	Microglia	Neuroglia	6	0.0526	5.26	M1	Striatum
Punch_A3	76	Microglia	Neuroglia	4	0.0526	5.26	M1	Inner
Punch_A4	115	Microglia	Neuroglia	4	0.0348	3.48	M1	Outer
Punch_A5	91	Microglia	Neuroglia	3	0.033	3.3	M1	Striatum
Punch_A6	120	Microglia	Neuroglia	5	0.0417	4.17	M1	Inner
Punch_A7	133	Microglia	Neuroglia	7	0.0526	5.26	M2	Outer
Punch_A8	90	Microglia	Neuroglia	2	0.0222	2.22	M2	Striatum
Punch_B1	54	Microglia	Neuroglia	6	0.1111	11.11	M1	Inner
Punch_B10	29	Microglia	Neuroglia	1	0.0345	3.45	M2	Inner
Punch_B11	62	Microglia	Neuroglia	2	0.0323	3.23	M2	Outer
Punch_B12	56	Microglia	Neuroglia	1	0.0179	1.79	M2	Striatum
Punch_B2	76	Microglia	Neuroglia	7	0.0921	9.21	M1	Outer
Punch_B3	130	Microglia	Neuroglia	4	0.0308	3.08	M1	Striatum
Punch_B4	47	Microglia	Neuroglia	2	0.0426	4.26	M1	Inner
Punch_B5	65	Microglia	Neuroglia	7	0.1077	10.77	M1	Outer
Punch_B6	129	Microglia	Neuroglia	8	0.062	6.2	M1	Striatum
Punch_B7	71	Microglia	Neuroglia	5	0.0704	7.04	M2	Inner
Punch_B8	36	Microglia	Neuroglia	2	0.0556	5.56	M2	Outer
Punch_B9	78	Microglia	Neuroglia	6	0.0769	7.69	M2	Striatum
Punch_C1	75	Microglia	Neuroglia	2	0.0267	2.67	M1	Striatum
Punch_C10	48	Microglia	Neuroglia	1	0.0208	2.08	M2	Striatum
Punch_C11	54	Microglia	Neuroglia	1	0.0185	1.85	M2	Inner
Punch_C12	95	Microglia	Neuroglia	11	0.1158	11.58	M2	Outer
Punch_C2	54	Microglia	Neuroglia	5	0.0926	9.26	M1	Inner
Punch_C3	61	Microglia	Neuroglia	5	0.082	8.2	M1	Outer
Punch_C4	92	Microglia	Neuroglia	8	0.087	8.7	M1	Striatum
Punch_C5	83	Microglia	Neuroglia	3	0.0361	3.61	M1	Inner
Punch_C6	69	Microglia	Neuroglia	8	0.1159	11.59	M1	Outer
Punch_C7	105	Microglia	Neuroglia	4	0.0381	3.81	M2	Striatum
Punch_C8	46	Microglia	Neuroglia	1	0.0217	2.17	M2	Inner
Punch_C9	51	Microglia	Neuroglia	1	0.0196	1.96	M2	Outer
Punch_D1	60	Microglia	Neuroglia	3	0.05	5	M1	Outer
Punch_D10	46	Microglia	Neuroglia	2	0.0435	4.35	M2	Striatum
Punch_D11	38	Microglia	Neuroglia	2	0.0526	5.26	M2	Striatum
Punch_D12	62	Microglia	Neuroglia	5	0.0806	8.06	M2	Inner
Punch_D2	98	Microglia	Neuroglia	8	0.0816	8.16	M1	Striatum
Punch_D3	47	Microglia	Neuroglia	3	0.0638	6.38	M1	Inner
Punch_D4	88	Microglia	Neuroglia	3	0.0341	3.41	M1	Outer
Punch_D5	170	Microglia	Neuroglia	5	0.0294	2.94	M1	Striatum
Punch_D6	67	Microglia	Neuroglia	2	0.0299	2.99	M1	Inner
Punch_D7	58	Microglia	Neuroglia	5	0.0862	8.62	M2	Outer
Punch_D8	63	Microglia	Neuroglia	11	0.1746	17.46	M2	Striatum
Punch_D9	25	Microglia	Neuroglia	3	0.12	12	M2	Inner
Punch_E1	107	Microglia	Neuroglia	6	0.0561	5.61	M1	Inner
Punch_E10	51	Microglia	Neuroglia	5	0.098	9.8	M2	Outer
Punch_E11	70	Microglia	Neuroglia	3	0.0429	4.29	M2	Outer
Punch_E12	74	Microglia	Neuroglia	4	0.0541	5.41	M2	Striatum
Punch_E2	57	Microglia	Neuroglia	4	0.0702	7.02	M1	Outer
Punch_E3	129	Microglia	Neuroglia	6	0.0465	4.65	M1	Striatum
Punch_E4	54	Microglia	Neuroglia	4	0.0741	7.41	M1	Inner
Punch_E5	50	Microglia	Neuroglia	4	0.08	8	M1	Outer
Punch_E7	70	Microglia	Neuroglia	3	0.0429	4.29	M2	Inner
Punch_E8	80	Microglia	Neuroglia	4	0.05	5	M2	Outer
Punch_E9	102	Microglia	Neuroglia	9	0.0882	8.82	M2	Striatum
Punch_F1	83	Microglia	Neuroglia	4	0.0482	4.82	M1	Striatum
Punch_F10	47	Microglia	Neuroglia	5	0.1064	10.64	M2	Inner
Punch_F11	77	Microglia	Neuroglia	3	0.039	3.9	M2	Inner
Punch_F2	86	Microglia	Neuroglia	3	0.0349	3.49	M1	Inner
Punch_F3	85	Microglia	Neuroglia	4	0.0471	4.71	M1	Outer
Punch_F5	90	Microglia	Neuroglia	5	0.0556	5.56	M1	Inner
Punch_F6	95	Microglia	Neuroglia	2	0.0211	2.11	M1	Outer
Punch_F7	88	Microglia	Neuroglia	6	0.0682	6.82	M2	Striatum
Punch_F9	56	Microglia	Neuroglia	6	0.1071	10.71	M2	Outer
Punch_G1	49	Microglia	Neuroglia	5	0.102	10.2	M1	Outer
Punch_G10	72	Microglia	Neuroglia	6	0.0833	8.33	M2	Outer
Punch_G12	72	Microglia	Neuroglia	7	0.0972	9.72	M2	Outer
Punch_G2	143	Microglia	Neuroglia	4	0.028	2.8	M1	Striatum
Punch_G3	76	Microglia	Neuroglia	7	0.0921	9.21	M1	Inner
Punch_G4	88	Microglia	Neuroglia	6	0.0682	6.82	M1	Inner
Punch_G5	124	Microglia	Neuroglia	7	0.0565	5.65	M1	Striatum
Punch_G6	40	Microglia	Neuroglia	3	0.075	7.5	M1	Inner
Punch_G7	42	Microglia	Neuroglia	3	0.0714	7.14	M2	Outer
Punch_G8	46	Microglia	Neuroglia	5	0.1087	10.87	M2	Striatum
Punch_G9	67	Microglia	Neuroglia	5	0.0746	7.46	M2	Inner
Punch_H1	85	Microglia	Neuroglia	2	0.0235	2.35	M1	Inner
Punch_H12	181	Microglia	Neuroglia	13	0.0718	7.18	M2	Inner
Punch_H2	93	Microglia	Neuroglia	9	0.0968	9.68	M1	Outer
Punch_H3	155	Microglia	Neuroglia	10	0.0645	6.45	M1	Striatum
Punch_H4	268	Microglia	Neuroglia	6	0.0224	2.24	M1	Striatum
Punch_H5	161	Microglia	Neuroglia	10	0.0621	6.21	M1	Outer
Punch_H6	114	Microglia	Neuroglia	14	0.1228	12.28	M1	Striatum
Punch_H7	148	Microglia	Neuroglia	7	0.0473	4.73	M2	Inner
Punch_H8	49	Microglia	Neuroglia	1	0.0204	2.04	M2	Outer
Punch_H9	213	Microglia	Neuroglia	10	0.0469	4.69	M2	Striatum
Punch_A1	60	Newly Formed Oligodendrocytes	Neuroglia	1	0.0167	1.67	M1	Outer
Punch_A11	78	Newly Formed Oligodendrocytes	Neuroglia	10	0.1282	12.82	M2	Striatum
Punch_A12	59	Newly Formed Oligodendrocytes	Neuroglia	2	0.0339	3.39	M2	Inner
Punch_A2	114	Newly Formed Oligodendrocytes	Neuroglia	7	0.0614	6.14	M1	Striatum
Punch_A3	76	Newly Formed Oligodendrocytes	Neuroglia	3	0.0395	3.95	M1	Inner
Punch_A4	115	Newly Formed Oligodendrocytes	Neuroglia	1	0.0087	0.87	M1	Outer
Punch_A5	91	Newly Formed Oligodendrocytes	Neuroglia	13	0.1429	14.29	M1	Striatum
Punch_A6	120	Newly Formed Oligodendrocytes	Neuroglia	10	0.0833	8.33	M1	Inner
Punch_A7	133	Newly Formed Oligodendrocytes	Neuroglia	3	0.0226	2.26	M2	Outer
Punch_A8	90	Newly Formed Oligodendrocytes	Neuroglia	4	0.0444	4.44	M2	Striatum
Punch_A9	41	Newly Formed Oligodendrocytes	Neuroglia	1	0.0244	2.44	M2	Inner
Punch_B1	54	Newly Formed Oligodendrocytes	Neuroglia	5	0.0926	9.26	M1	Inner
Punch_B11	62	Newly Formed Oligodendrocytes	Neuroglia	1	0.0161	1.61	M2	Outer
Punch_B12	56	Newly Formed Oligodendrocytes	Neuroglia	8	0.1429	14.29	M2	Striatum
Punch_B2	76	Newly Formed Oligodendrocytes	Neuroglia	3	0.0395	3.95	M1	Outer
Punch_B3	130	Newly Formed Oligodendrocytes	Neuroglia	2	0.0154	1.54	M1	Striatum
Punch_B4	47	Newly Formed Oligodendrocytes	Neuroglia	1	0.0213	2.13	M1	Inner
Punch_B5	65	Newly Formed Oligodendrocytes	Neuroglia	1	0.0154	1.54	M1	Outer
Punch_B6	129	Newly Formed Oligodendrocytes	Neuroglia	1	0.0078	0.78	M1	Striatum
Punch_B7	71	Newly Formed Oligodendrocytes	Neuroglia	6	0.0845	8.45	M2	Inner
Punch_B9	78	Newly Formed Oligodendrocytes	Neuroglia	5	0.0641	6.41	M2	Striatum
Punch_C1	75	Newly Formed Oligodendrocytes	Neuroglia	11	0.1467	14.67	M1	Striatum
Punch_C10	48	Newly Formed Oligodendrocytes	Neuroglia	3	0.0625	6.25	M2	Striatum
Punch_C11	54	Newly Formed Oligodendrocytes	Neuroglia	2	0.037	3.7	M2	Inner
Punch_C12	95	Newly Formed Oligodendrocytes	Neuroglia	1	0.0105	1.05	M2	Outer
Punch_C2	54	Newly Formed Oligodendrocytes	Neuroglia	6	0.1111	11.11	M1	Inner
Punch_C3	61	Newly Formed Oligodendrocytes	Neuroglia	2	0.0328	3.28	M1	Outer
Punch_C4	92	Newly Formed Oligodendrocytes	Neuroglia	3	0.0326	3.26	M1	Striatum
Punch_C5	83	Newly Formed Oligodendrocytes	Neuroglia	3	0.0361	3.61	M1	Inner
Punch_C6	69	Newly Formed Oligodendrocytes	Neuroglia	3	0.0435	4.35	M1	Outer
Punch_C7	105	Newly Formed Oligodendrocytes	Neuroglia	4	0.0381	3.81	M2	Striatum
Punch_C9	51	Newly Formed Oligodendrocytes	Neuroglia	2	0.0392	3.92	M2	Outer
Punch_D10	46	Newly Formed Oligodendrocytes	Neuroglia	5	0.1087	10.87	M2	Striatum
Punch_D11	38	Newly Formed Oligodendrocytes	Neuroglia	5	0.1316	13.16	M2	Striatum
Punch_D12	62	Newly Formed Oligodendrocytes	Neuroglia	3	0.0484	4.84	M2	Inner
Punch_D2	98	Newly Formed Oligodendrocytes	Neuroglia	4	0.0408	4.08	M1	Striatum
Punch_D3	47	Newly Formed Oligodendrocytes	Neuroglia	1	0.0213	2.13	M1	Inner
Punch_D4	88	Newly Formed Oligodendrocytes	Neuroglia	1	0.0114	1.14	M1	Outer
Punch_D5	170	Newly Formed Oligodendrocytes	Neuroglia	6	0.0353	3.53	M1	Striatum
Punch_D6	67	Newly Formed Oligodendrocytes	Neuroglia	3	0.0448	4.48	M1	Inner
Punch_D8	63	Newly Formed Oligodendrocytes	Neuroglia	4	0.0635	6.35	M2	Striatum
Punch_E1	107	Newly Formed Oligodendrocytes	Neuroglia	5	0.0467	4.67	M1	Inner
Punch_E10	51	Newly Formed Oligodendrocytes	Neuroglia	1	0.0196	1.96	M2	Outer
Punch_E12	74	Newly Formed Oligodendrocytes	Neuroglia	10	0.1351	13.51	M2	Striatum
Punch_E2	57	Newly Formed Oligodendrocytes	Neuroglia	1	0.0175	1.75	M1	Outer
Punch_E3	129	Newly Formed Oligodendrocytes	Neuroglia	3	0.0233	2.33	M1	Striatum
Punch_E4	54	Newly Formed Oligodendrocytes	Neuroglia	3	0.0556	5.56	M1	Inner
Punch_E6	81	Newly Formed Oligodendrocytes	Neuroglia	2	0.0247	2.47	M1	Striatum
Punch_E7	70	Newly Formed Oligodendrocytes	Neuroglia	4	0.0571	5.71	M2	Inner
Punch_E9	102	Newly Formed Oligodendrocytes	Neuroglia	4	0.0392	3.92	M2	Striatum
Punch_F1	83	Newly Formed Oligodendrocytes	Neuroglia	1	0.012	1.2	M1	Striatum
Punch_F10	47	Newly Formed Oligodendrocytes	Neuroglia	1	0.0213	2.13	M2	Inner
Punch_F11	77	Newly Formed Oligodendrocytes	Neuroglia	7	0.0909	9.09	M2	Inner
Punch_F12	95	Newly Formed Oligodendrocytes	Neuroglia	14	0.1474	14.74	M2	Striatum
Punch_F2	86	Newly Formed Oligodendrocytes	Neuroglia	3	0.0349	3.49	M1	Inner
Punch_F3	85	Newly Formed Oligodendrocytes	Neuroglia	2	0.0235	2.35	M1	Outer
Punch_F5	90	Newly Formed Oligodendrocytes	Neuroglia	1	0.0111	1.11	M1	Inner
Punch_F7	88	Newly Formed Oligodendrocytes	Neuroglia	3	0.0341	3.41	M2	Striatum
Punch_F8	37	Newly Formed Oligodendrocytes	Neuroglia	1	0.027	2.7	M2	Inner
Punch_F9	56	Newly Formed Oligodendrocytes	Neuroglia	2	0.0357	3.57	M2	Outer
Punch_G1	49	Newly Formed Oligodendrocytes	Neuroglia	2	0.0408	4.08	M1	Outer
Punch_G10	72	Newly Formed Oligodendrocytes	Neuroglia	1	0.0139	1.39	M2	Outer
Punch_G11	37	Newly Formed Oligodendrocytes	Neuroglia	2	0.0541	5.41	M2	Striatum
Punch_G12	72	Newly Formed Oligodendrocytes	Neuroglia	1	0.0139	1.39	M2	Outer
Punch_G2	143	Newly Formed Oligodendrocytes	Neuroglia	15	0.1049	10.49	M1	Striatum
Punch_G3	76	Newly Formed Oligodendrocytes	Neuroglia	5	0.0658	6.58	M1	Inner
Punch_G5	124	Newly Formed Oligodendrocytes	Neuroglia	7	0.0565	5.65	M1	Striatum
Punch_G9	67	Newly Formed Oligodendrocytes	Neuroglia	2	0.0299	2.99	M2	Inner
Punch_H1	85	Newly Formed Oligodendrocytes	Neuroglia	1	0.0118	1.18	M1	Inner
Punch_H10	65	Newly Formed Oligodendrocytes	Neuroglia	5	0.0769	7.69	M2	Inner
Punch_H11	75	Newly Formed Oligodendrocytes	Neuroglia	1	0.0133	1.33	M2	Outer
Punch_H12	181	Newly Formed Oligodendrocytes	Neuroglia	9	0.0497	4.97	M2	Inner
Punch_H2	93	Newly Formed Oligodendrocytes	Neuroglia	2	0.0215	2.15	M1	Outer
Punch_H3	155	Newly Formed Oligodendrocytes	Neuroglia	4	0.0258	2.58	M1	Striatum
Punch_H4	268	Newly Formed Oligodendrocytes	Neuroglia	8	0.0299	2.99	M1	Striatum
Punch_H5	161	Newly Formed Oligodendrocytes	Neuroglia	2	0.0124	1.24	M1	Outer
Punch_H6	114	Newly Formed Oligodendrocytes	Neuroglia	3	0.0263	2.63	M1	Striatum
Punch_H7	148	Newly Formed Oligodendrocytes	Neuroglia	5	0.0338	3.38	M2	Inner
Punch_H9	213	Newly Formed Oligodendrocytes	Neuroglia	33	0.1549	15.49	M2	Striatum
Punch_A1	60	Oligodendrocyte Progenitors	Neuroglia	4	0.0667	6.67	M1	Outer
Punch_A10	87	Oligodendrocyte Progenitors	Neuroglia	7	0.0805	8.05	M2	Outer
Punch_A11	78	Oligodendrocyte Progenitors	Neuroglia	5	0.0641	6.41	M2	Striatum
Punch_A12	59	Oligodendrocyte Progenitors	Neuroglia	2	0.0339	3.39	M2	Inner
Punch_A3	76	Oligodendrocyte Progenitors	Neuroglia	3	0.0395	3.95	M1	Inner
Punch_A4	115	Oligodendrocyte Progenitors	Neuroglia	3	0.0261	2.61	M1	Outer
Punch_A5	91	Oligodendrocyte Progenitors	Neuroglia	4	0.044	4.4	M1	Striatum
Punch_A6	120	Oligodendrocyte Progenitors	Neuroglia	5	0.0417	4.17	M1	Inner
Punch_A7	133	Oligodendrocyte Progenitors	Neuroglia	2	0.015	1.5	M2	Outer
Punch_A8	90	Oligodendrocyte Progenitors	Neuroglia	1	0.0111	1.11	M2	Striatum
Punch_A9	41	Oligodendrocyte Progenitors	Neuroglia	1	0.0244	2.44	M2	Inner
Punch_B12	56	Oligodendrocyte Progenitors	Neuroglia	1	0.0179	1.79	M2	Striatum
Punch_B5	65	Oligodendrocyte Progenitors	Neuroglia	3	0.0462	4.62	M1	Outer
Punch_B7	71	Oligodendrocyte Progenitors	Neuroglia	2	0.0282	2.82	M2	Inner
Punch_C1	75	Oligodendrocyte Progenitors	Neuroglia	3	0.04	4	M1	Striatum
Punch_C11	54	Oligodendrocyte Progenitors	Neuroglia	1	0.0185	1.85	M2	Inner
Punch_C12	95	Oligodendrocyte Progenitors	Neuroglia	1	0.0105	1.05	M2	Outer
Punch_C3	61	Oligodendrocyte Progenitors	Neuroglia	2	0.0328	3.28	M1	Outer
Punch_C5	83	Oligodendrocyte Progenitors	Neuroglia	1	0.012	1.2	M1	Inner
Punch_C6	69	Oligodendrocyte Progenitors	Neuroglia	3	0.0435	4.35	M1	Outer
Punch_C7	105	Oligodendrocyte Progenitors	Neuroglia	6	0.0571	5.71	M2	Striatum
Punch_C9	51	Oligodendrocyte Progenitors	Neuroglia	1	0.0196	1.96	M2	Outer
Punch_D1	60	Oligodendrocyte Progenitors	Neuroglia	4	0.0667	6.67	M1	Outer
Punch_D11	38	Oligodendrocyte Progenitors	Neuroglia	2	0.0526	5.26	M2	Striatum
Punch_D12	62	Oligodendrocyte Progenitors	Neuroglia	1	0.0161	1.61	M2	Inner
Punch_D2	98	Oligodendrocyte Progenitors	Neuroglia	2	0.0204	2.04	M1	Striatum
Punch_D3	47	Oligodendrocyte Progenitors	Neuroglia	2	0.0426	4.26	M1	Inner
Punch_D4	88	Oligodendrocyte Progenitors	Neuroglia	3	0.0341	3.41	M1	Outer
Punch_D5	170	Oligodendrocyte Progenitors	Neuroglia	6	0.0353	3.53	M1	Striatum
Punch_D6	67	Oligodendrocyte Progenitors	Neuroglia	1	0.0149	1.49	M1	Inner
Punch_D8	63	Oligodendrocyte Progenitors	Neuroglia	8	0.127	12.7	M2	Striatum
Punch_D9	25	Oligodendrocyte Progenitors	Neuroglia	2	0.08	8	M2	Inner
Punch_E1	107	Oligodendrocyte Progenitors	Neuroglia	4	0.0374	3.74	M1	Inner
Punch_E10	51	Oligodendrocyte Progenitors	Neuroglia	1	0.0196	1.96	M2	Outer
Punch_E11	70	Oligodendrocyte Progenitors	Neuroglia	2	0.0286	2.86	M2	Outer
Punch_E12	74	Oligodendrocyte Progenitors	Neuroglia	3	0.0405	4.05	M2	Striatum
Punch_E2	57	Oligodendrocyte Progenitors	Neuroglia	2	0.0351	3.51	M1	Outer
Punch_E4	54	Oligodendrocyte Progenitors	Neuroglia	1	0.0185	1.85	M1	Inner
Punch_E5	50	Oligodendrocyte Progenitors	Neuroglia	2	0.04	4	M1	Outer
Punch_E6	81	Oligodendrocyte Progenitors	Neuroglia	2	0.0247	2.47	M1	Striatum
Punch_E7	70	Oligodendrocyte Progenitors	Neuroglia	3	0.0429	4.29	M2	Inner
Punch_E8	80	Oligodendrocyte Progenitors	Neuroglia	1	0.0125	1.25	M2	Outer
Punch_E9	102	Oligodendrocyte Progenitors	Neuroglia	1	0.0098	0.98	M2	Striatum
Punch_F1	83	Oligodendrocyte Progenitors	Neuroglia	2	0.0241	2.41	M1	Striatum
Punch_F11	77	Oligodendrocyte Progenitors	Neuroglia	1	0.013	1.3	M2	Inner
Punch_F12	95	Oligodendrocyte Progenitors	Neuroglia	3	0.0316	3.16	M2	Striatum
Punch_F3	85	Oligodendrocyte Progenitors	Neuroglia	1	0.0118	1.18	M1	Outer
Punch_F5	90	Oligodendrocyte Progenitors	Neuroglia	5	0.0556	5.56	M1	Inner
Punch_F6	95	Oligodendrocyte Progenitors	Neuroglia	3	0.0316	3.16	M1	Outer
Punch_F7	88	Oligodendrocyte Progenitors	Neuroglia	2	0.0227	2.27	M2	Striatum
Punch_F9	56	Oligodendrocyte Progenitors	Neuroglia	3	0.0536	5.36	M2	Outer
Punch_G10	72	Oligodendrocyte Progenitors	Neuroglia	2	0.0278	2.78	M2	Outer
Punch_G12	72	Oligodendrocyte Progenitors	Neuroglia	3	0.0417	4.17	M2	Outer
Punch_G2	143	Oligodendrocyte Progenitors	Neuroglia	4	0.028	2.8	M1	Striatum
Punch_G3	76	Oligodendrocyte Progenitors	Neuroglia	5	0.0658	6.58	M1	Inner
Punch_G4	88	Oligodendrocyte Progenitors	Neuroglia	1	0.0114	1.14	M1	Inner
Punch_G5	124	Oligodendrocyte Progenitors	Neuroglia	1	0.0081	0.81	M1	Striatum
Punch_G6	40	Oligodendrocyte Progenitors	Neuroglia	1	0.025	2.5	M1	Inner
Punch_G7	42	Oligodendrocyte Progenitors	Neuroglia	1	0.0238	2.38	M2	Outer
Punch_G8	46	Oligodendrocyte Progenitors	Neuroglia	1	0.0217	2.17	M2	Striatum
Punch_G9	67	Oligodendrocyte Progenitors	Neuroglia	1	0.0149	1.49	M2	Inner
Punch_H1	85	Oligodendrocyte Progenitors	Neuroglia	3	0.0353	3.53	M1	Inner
Punch_H10	65	Oligodendrocyte Progenitors	Neuroglia	1	0.0154	1.54	M2	Inner
Punch_H11	75	Oligodendrocyte Progenitors	Neuroglia	1	0.0133	1.33	M2	Outer
Punch_H12	181	Oligodendrocyte Progenitors	Neuroglia	3	0.0166	1.66	M2	Inner
Punch_H2	93	Oligodendrocyte Progenitors	Neuroglia	5	0.0538	5.38	M1	Outer
Punch_H3	155	Oligodendrocyte Progenitors	Neuroglia	4	0.0258	2.58	M1	Striatum
Punch_H4	268	Oligodendrocyte Progenitors	Neuroglia	2	0.0075	0.75	M1	Striatum
Punch_H5	161	Oligodendrocyte Progenitors	Neuroglia	3	0.0186	1.86	M1	Outer
Punch_H6	114	Oligodendrocyte Progenitors	Neuroglia	3	0.0263	2.63	M1	Striatum
Punch_H7	148	Oligodendrocyte Progenitors	Neuroglia	1	0.0068	0.68	M2	Inner
Punch_H8	49	Oligodendrocyte Progenitors	Neuroglia	2	0.0408	4.08	M2	Outer
Punch_H9	213	Oligodendrocyte Progenitors	Neuroglia	6	0.0282	2.82	M2	Striatum

## Sheet: Figure 3e
Figure 3e
CellID/Barcode	SOX9	TBR1	NEUROD6	Cluster
ATTCAGAAAAGGCGTCGCGGATTCTCGCCGGAGCGG	-0.052493	-0.719334	-0.875839	1
ATTCAGAAAAGGCGTCGCTAAGATTAAATTGAGTTA	0.371056	0.69465	1.66401	1
ATTCAGAAAATCGTTGATGGAGAATGAATTGAGTTA	0.458544	0.959585	0.733367	1
ATTCAGAAAATTCAGAACGGAGAATGACCGGAAGAA	-0.372653	0.83525	3.57244	1
ATTCAGAAAATTCAGAACGGAGAATGCTAACCTACC	-1.84372	0.934635	0.557022	1
ATTCAGAAAATTCAGAACGGAGAATGGTTCTCTCCT	-2.4422	0.872026	-0.0604645	1
ATTCAGAAAATTCAGAACGGATTCTCAACCTATAGT	-1.25903	0.590245	-0.970196	1
ATTCAGAAAATTCAGAACTAAGATTAACCGGAAGAA	-1.46706	0.202459	1.58767	1
ATTCAGAAAGATGGCGCATAAGATTAGCCGGAGCGG	-0.389835	-0.896036	-0.929608	1
ATTCAGAAATATCTTCCGTAAGATTAAATGATGCTC	-3.05728	1.55107	-0.277909	1
ATTCAGAAATCCTTCAACGGATTCTCGTTCTCTCCT	-0.865074	1.95419	-1.53052	1
ATTCAGAAATCCTTCAACTAAGATTAACCGGAAGAA	0.747577	1.25557	NA	1
ATTCAGAAATGAATACCAGGAGAATGCAAGTAGGAC	-0.845835	-1.3206	0.609103	1
ATTCAGAAATGAATACCAGGATTCTCAACCTATAGT	0.463929	-2.51117	-0.0979233	1
ATTCAGAACAGTTGCTTGGGAGAATGCTAACCTACC	1.83537	-0.487529	2.57741	1
ATTCAGAACAGTTGCTTGGGATTCTCCAAGTAGGAC	0.0667132	-0.314214	1.68833	1
ATTCAGAACGGAAGACTTGGATTCTCGTTCTCTCCT	0.0632865	-0.992764	1.23509	1
ATTCAGAACGGAAGACTTTAAGATTAGTTCTCTCCT	0.116244	-1.32923	1.87	1
ATTCAGAACTCGACCGGCGGAGAATGCTAACCTACC	-0.227829	0.38105	0.833146	1
ATTCAGAACTCGACCGGCTAAGATTACAAGTAGGAC	-1.0279	-0.682168	-1.91598	1
ATTCAGAACTCGACCGGCTAAGATTAGCCGGAGCGG	-0.77425	0.907773	1.61407	1
ATTCAGAACTGATCAGAGGGAGAATGACCGGAAGAA	-0.867426	2.0002	0.336908	1
ATTCAGAACTGATCAGAGGGATTCTCGTTCTCTCCT	-0.367931	1.40216	1.98046	1
ATTCAGAAGCTTGAGTCTTAAGATTACTAACCTACC	-0.180541	1.23027	1.27419	1
ATTCAGAAGGCAACCTTCGGATTCTCAATGATGCTC	0.405461	0.434103	-0.596302	1
ATTCAGAAGGCGCCATCGGGAGAATGCAAGTAGGAC	-1.3498	-1.10304	-0.478975	1
ATTCAGAAGTCGTACGCGGGAGAATGCTAACCTACC	-0.0246946	1.71565	0.267493	1
ATTCAGAAGTCGTACGCGGGATTCTCACCGGAAGAA	-0.029277	1.77784	1.418	1
ATTCAGAAGTCGTACGCGGGATTCTCCTAACCTACC	-0.982582	1.01731	-0.272051	1
ATTCAGAATCATCAGCCAGGATTCTCGTTCTCTCCT	-0.137852	-0.505689	-0.285119	1
ATTCAGAATGAGGTTAGCGGAGAATGAATTGAGTTA	1.06774	1.80221	1.11905	1
ATTCAGAATGAGGTTAGCTAAGATTAGCCGGAGCGG	-0.645111	-1.46105	-1.08191	1
ATTCAGAATTCTGGCGCAGGAGAATGAATGATGCTC	0.725273	0.64644	-1.14475	1
ATTCAGAATTCTGGCGCAGGAGAATGAATTGAGTTA	-0.13729	0.590976	1.32135	1
ATTCAGAATTCTGGCGCAGGATTCTCAACCTATAGT	-0.110601	0.254569	1.8504	1
GTTCCGTAAAGGCGTCGCGGATTCTCCAAGTAGGAC	0.457396	0.0431074	0.389671	1
GTTCCGTAAATCGTTGATGGATTCTCAATGATGCTC	-1.00996	-0.173991	0.207165	1
GTTCCGTAAATCGTTGATGGATTCTCCAAGTAGGAC	0.354195	1.76219	0.430421	1
GTTCCGTACGTCGCCTGCGGATTCTCACCGGAAGAA	1.51941	0.386515	1.41865	1
GTTCCGTACGTCGCCTGCGGATTCTCGCCGGAGCGG	1.16419	2.96301	0.267682	1
GTTCCGTAGGCAACCTTCGGATTCTCGTTCTCTCCT	-0.991607	-0.655486	2.70722	1
GTTCCGTAGTCGTACGCGGGATTCTCCAAGTAGGAC	-0.949155	1.68643	1.88346	1
GTTCCGTATCATCAGCCAGGATTCTCCAAGTAGGAC	-1.4822	0.594234	0.213753	1
GTTCCGTATTCTGGCGCAGGATTCTCGCCGGAGCGG	0.914404	0.102638	0.550907	1
ATTCAGAAAATTCAGAACGGAGAATGAACCTATAGT	1.82513	-1.51963	-0.968747	2
ATTCAGAAAATTCAGAACGGATTCTCGCCGGAGCGG	-0.571376	-1.09395	-0.482258	2
ATTCAGAAATATCTTCCGGGAGAATGCAAGTAGGAC	0.627499	-0.448103	-0.598811	2
ATTCAGAAATATCTTCCGGGAGAATGCTAACCTACC	0.531725	0.271351	-1.99816	2
ATTCAGAAATATCTTCCGGGATTCTCACCGGAAGAA	-0.253748	1.18338	-0.907249	2
ATTCAGAAATCCTTCAACTAAGATTAAATTGAGTTA	0.95517	-0.0669673	-0.757926	2
ATTCAGAAATGAATACCAGGATTCTCCTAACCTACC	-0.47088	0.808551	-1.18432	2
ATTCAGAAATGAATACCATAAGATTAAACCTATAGT	0.70509	-0.290791	1.48276	2
ATTCAGAACAGTTGCTTGGGAGAATGGTTCTCTCCT	0.22943	0.571476	-1.76386	2
ATTCAGAACGGAAGACTTGGAGAATGCTAACCTACC	2.0355	0.252207	-0.277049	2
ATTCAGAACGGAAGACTTGGATTCTCAATGATGCTC	-0.263327	-0.806173	0.112572	2
ATTCAGAACGGAAGACTTTAAGATTAAATGATGCTC	2.2387	-2.11422	-3.91697	2
ATTCAGAACGGAAGACTTTAAGATTACAAGTAGGAC	0.203378	-0.620763	-0.613635	2
ATTCAGAACGGAAGACTTTAAGATTACTAACCTACC	1.4267	0.934565	-2.26656	2
ATTCAGAACGGACTGGCCGGAGAATGACCGGAAGAA	-0.200269	-2.17272	0.38126	2
ATTCAGAACGGACTGGCCGGATTCTCAATGATGCTC	1.54583	1.76913	1.04081	2
ATTCAGAACGGACTGGCCTAAGATTACAAGTAGGAC	-0.971823	-0.171599	0.904849	2
ATTCAGAACGGACTGGCCTAAGATTACTAACCTACC	0.828374	-0.563457	-0.252129	2
ATTCAGAACGTCGCCTGCGGATTCTCACCGGAAGAA	0.811376	-0.217323	-1.52122	2
ATTCAGAACTCGACCGGCGGATTCTCCAAGTAGGAC	-0.355363	0.380476	0.685796	2
ATTCAGAACTCGACCGGCGGATTCTCGTTCTCTCCT	0.784239	-1.94105	-0.884904	2
ATTCAGAACTCGACCGGCTAAGATTAAATGATGCTC	-0.278256	1.21339	-0.477638	2
ATTCAGAACTCGACCGGCTAAGATTACTAACCTACC	-0.407044	-1.54177	-0.906347	2
ATTCAGAACTGATCAGAGGGAGAATGCTAACCTACC	1.30116	0.319595	-0.147492	2
ATTCAGAACTGATCAGAGGGAGAATGGCCGGAGCGG	0.877563	-0.955425	-1.98593	2
ATTCAGAAGCTTGAGTCTGGAGAATGGCCGGAGCGG	-0.8969	-1.07227	NA	2
ATTCAGAAGCTTGAGTCTGGATTCTCCAAGTAGGAC	0.68761	2.67033	0.563232	2
ATTCAGAAGTCGTACGCGGGAGAATGCAAGTAGGAC	0.834901	0.22066	-0.664719	2
ATTCAGAAGTCGTACGCGTAAGATTACTAACCTACC	0.820277	0.186802	-0.470704	2
ATTCAGAATCATCAGCCAGGAGAATGACCGGAAGAA	1.91769	0.78345	-1.84364	2
ATTCAGAATCATCAGCCATAAGATTAGCCGGAGCGG	1.13695	-1.44093	-0.89292	2
ATTCAGAATTCTGGCGCAGGAGAATGCAAGTAGGAC	0.747569	-0.434879	-1.82804	2
ATTCAGAATTCTGGCGCATAAGATTAAACCTATAGT	-0.29949	0.107827	-0.593714	2
ATTCAGAATTCTGGCGCATAAGATTAAATGATGCTC	-0.881956	-1.45536	-1.99146	2
ATTCAGAATTCTGGCGCATAAGATTAACCGGAAGAA	-1.03937	0.248253	-1.1427	2
GTTCCGTAAAGGCGTCGCGGATTCTCGCCGGAGCGG	-0.374928	0.107843	-1.37011	2
GTTCCGTAATATCTTCCGGGATTCTCCAAGTAGGAC	0.718697	-1.34828	-1.01267	2
GTTCCGTAATATCTTCCGGGATTCTCGTTCTCTCCT	3.80267	-0.778879	-0.128404	2
GTTCCGTAATCCTTCAACGGATTCTCACCGGAAGAA	-0.959601	-0.860677	-0.56756	2
GTTCCGTACGGAAGACTTGGATTCTCGCCGGAGCGG	2.35761	-1.09608	-0.80888	2
GTTCCGTACGGCCGCTCCGGATTCTCGTTCTCTCCT	0.57756	-1.01041	1.24675	2
GTTCCGTACGTCGCCTGCGGATTCTCAATTGAGTTA	2.93264	-0.153738	-1.63271	2
GTTCCGTACTCGACCGGCGGATTCTCACCGGAAGAA	-1.06153	-0.328218	0.177951	2
GTTCCGTAGGCGCCATCGGGATTCTCCTAACCTACC	-1.02788	-1.45649	2.7904	2
GTTCCGTAGTCGTACGCGGGATTCTCAATTGAGTTA	0.481611	-1.23046	-2.06965	2

## Sheet: Figure 3g
Figure 3g
CellID/Barcode	RORB	TBR1	Region
ATTCAGAAAAGGCGTCGCACTGGTAGAATTGAGTTA	1.73471	0.381025	Outer
ATTCAGAAAAGGCGTCGCAGGATAGGGTTCTCTCCT	-0.725461	-0.0111421	Inner
ATTCAGAAAAGGCGTCGCCGCTACGAGCCGGAGCGG	-0.760208	0.827539	Inner
ATTCAGAAAATCGTTGATACTGGTAGAATGATGCTC	0.91268	-1.29285	Outer
ATTCAGAAAATCGTTGATGCTCCAACCTAACCTACC	-0.831303	0.423419	Inner
ATTCAGAAAATTCAGAACACTGGTAGACCGGAAGAA	0.923219	-1.7007	Outer
ATTCAGAAAATTCAGAACGCGGCGCAAATTGAGTTA	2.60608	-1.3464	Outer
ATTCAGAAAATTCAGAACGCTCCAACCTAACCTACC	0.430613	0.0226771	Inner
ATTCAGAAAGATGGCGCAAGGATAGGGCCGGAGCGG	0.899611	0.761028	Inner
ATTCAGAAATATCTTCCGCGCTACGAGTTCTCTCCT	-1.66551	2.72219	Inner
ATTCAGAAATATCTTCCGGCCTCTATAATTGAGTTA	1.44223	1.49905	Outer
ATTCAGAAATATCTTCCGGCGGCGCAGCCGGAGCGG	-0.330598	0.507437	Outer
ATTCAGAAATCCTTCAACACTGGTAGGTTCTCTCCT	-0.128836	-0.832535	Outer
ATTCAGAAATCCTTCAACAGGATAGGGCCGGAGCGG	0.880889	0.540951	Inner
ATTCAGAAATCCTTCAACGCCTCTATCTAACCTACC	0.700409	-1.60704	Outer
ATTCAGAAATGAATACCAACTGGTAGCAAGTAGGAC	-1.01372	-0.960067	Outer
ATTCAGAAATGAATACCAGCCTCTATCAAGTAGGAC	1.14875	0.861106	Outer
ATTCAGAAATGAATACCAGCTCCAACACCGGAAGAA	0.944037	-0.347849	Inner
ATTCAGAAATGAATACCAGCTCCAACGTTCTCTCCT	-0.642793	1.0173	Inner
ATTCAGAACAGTTGCTTGACTGGTAGAACCTATAGT	-1.27071	1.05925	Outer
ATTCAGAACAGTTGCTTGGCCTCTATACCGGAAGAA	1.60919	-1.43454	Outer
ATTCAGAACAGTTGCTTGGCTCCAACAATGATGCTC	-1.43226	0.796945	Inner
ATTCAGAACGGAAGACTTACTGGTAGAATTGAGTTA	0.548792	0.29558	Outer
ATTCAGAACGGAAGACTTAGGATAGGAATGATGCTC	0.0243976	-0.372815	Inner
ATTCAGAACGGAAGACTTCGCTACGAAACCTATAGT	-1.87358	0.444832	Inner
ATTCAGAACGGAAGACTTCGCTACGACTAACCTACC	-1.71286	-1.15955	Inner
ATTCAGAACGGAAGACTTCGCTACGAGTTCTCTCCT	0.0785406	-0.804087	Inner
ATTCAGAACGGACTGGCCGCTCCAACAACCTATAGT	0.478689	0.976232	Inner
ATTCAGAACGGACTGGCCGCTCCAACCAAGTAGGAC	0.393399	-1.4286	Inner
ATTCAGAACGTCGCCTGCACTGGTAGAACCTATAGT	2.53774	-0.53436	Outer
ATTCAGAACGTCGCCTGCAGGATAGGAACCTATAGT	-0.838475	-0.51084	Inner
ATTCAGAACGTCGCCTGCGCGGCGCAACCGGAAGAA	-1.78124	-0.972063	Outer
ATTCAGAACTGATCAGAGACTGGTAGAACCTATAGT	-0.362275	-1.991	Outer
ATTCAGAACTGATCAGAGCGCTACGAGTTCTCTCCT	0.84743	-0.608043	Inner
ATTCAGAACTGATCAGAGGCTCCAACGTTCTCTCCT	-0.95321	2.25276	Inner
ATTCAGAAGCTTGAGTCTACTGGTAGCAAGTAGGAC	1.44575	1.15695	Outer
ATTCAGAAGGCAACCTTCACTGGTAGAACCTATAGT	0.969495	0.299075	Outer
ATTCAGAAGGCAACCTTCACTGGTAGAATTGAGTTA	0.105352	-1.83118	Outer
ATTCAGAAGGCAACCTTCGCCTCTATCAAGTAGGAC	-0.732087	-0.751144	Outer
ATTCAGAAGGCGCCATCGAGGATAGGGTTCTCTCCT	-1.12207	-2.14659	Inner
ATTCAGAAGTCGTACGCGACTGGTAGAACCTATAGT	1.36368	-0.0980295	Outer
ATTCAGAAGTCGTACGCGAGGATAGGAACCTATAGT	-0.8133	-0.713701	Inner
ATTCAGAAGTCGTACGCGCGCTACGAAATGATGCTC	-0.82588	-1.02541	Inner
ATTCAGAAGTCGTACGCGCGCTACGAGTTCTCTCCT	-0.843703	-0.179828	Inner
ATTCAGAATCATCAGCCAGCTCCAACACCGGAAGAA	-0.0493818	-0.138637	Inner
ATTCAGAATTACGAATGGACTGGTAGAATGATGCTC	1.87533	-0.815644	Outer
ATTCAGAATTACGAATGGAGGATAGGCAAGTAGGAC	-0.990077	0.360952	Inner
ATTCAGAATTCTGGCGCAAGGATAGGAACCTATAGT	-1.41589	0.516755	Inner
ATTCAGAATTCTGGCGCAGCCTCTATAATTGAGTTA	-0.441747	2.44789	Outer
GTTCCGTAAAGGCGTCGCGCTCCAACGTTCTCTCCT	-0.719665	1.14873	Inner
GTTCCGTAAATCGTTGATGCTCCAACGCCGGAGCGG	0.726631	1.04153	Inner
GTTCCGTAATATCTTCCGACTGGTAGCAAGTAGGAC	0.433414	-0.806133	Outer
GTTCCGTAATATCTTCCGACTGGTAGGTTCTCTCCT	1.28004	0.618447	Outer
GTTCCGTAATATCTTCCGGCTCCAACAATGATGCTC	-0.107201	0.0924557	Inner
GTTCCGTAATGAATACCAGCTCCAACACCGGAAGAA	0.0514625	-1.33211	Inner
GTTCCGTACAGTTGCTTGACTGGTAGACCGGAAGAA	0.996946	-0.318706	Outer
GTTCCGTACAGTTGCTTGGCTCCAACAACCTATAGT	-0.21082	1.07722	Inner
GTTCCGTACGGAAGACTTGCTCCAACAATGATGCTC	-0.716286	1.67671	Inner
GTTCCGTACGGACTGGCCGCTCCAACGCCGGAGCGG	-1.21298	0.830203	Inner
GTTCCGTACGTCGCCTGCACTGGTAGAATGATGCTC	0.646563	-0.473969	Outer
GTTCCGTACGTCGCCTGCGCTCCAACACCGGAAGAA	1.18885	0.774045	Inner
GTTCCGTACTCGACCGGCACTGGTAGCTAACCTACC	0.5309	0.298898	Outer
GTTCCGTACTGATCAGAGACTGGTAGCTAACCTACC	-0.0826439	-0.102329	Outer
GTTCCGTACTGATCAGAGGCTCCAACACCGGAAGAA	0.26849	-0.194524	Inner
GTTCCGTACTGATCAGAGGCTCCAACGCCGGAGCGG	-1.39942	0.784641	Inner
GTTCCGTACTGATCAGAGGCTCCAACGTTCTCTCCT	-1.02014	-0.0920169	Inner
GTTCCGTAGGCAACCTTCACTGGTAGCAAGTAGGAC	-0.150923	0.134994	Outer
GTTCCGTAGTCGTACGCGGCTCCAACACCGGAAGAA	0.498686	1.21336	Inner
GTTCCGTATGAGGTTAGCGCTCCAACAATGATGCTC	0.356362	1.83709	Inner

## Sheet: Figure 3h
Figure 3h
Punches	Transcription Factor (TF)	Punch Position	TF Position	TFME	Δ Mean TFME (Outer-Inner)	Section	Mouse
A1_B1	Tbr1	Outer	Tbr1.Outer	0.0304896	-0.191545	5M1	Mouse1
A1_B1	Rorb	Outer	Rorb.Outer	-0.0263976	0.134579	5M1	Mouse1
A1_B1	Tbr1	Inner	Tbr1.Inner	0.222035	-0.191545	5M1	Mouse1
A1_B1	Rorb	Inner	Rorb.Inner	-0.160977	0.134579	5M1	Mouse1
A10_B10	Tbr1	Outer	Tbr1.Outer	0.307151	0.365202	6M2	Mouse2
A10_B10	Rorb	Outer	Rorb.Outer	-0.145232	-0.261881	6M2	Mouse2
A10_B10	Tbr1	Inner	Tbr1.Inner	-0.0580518	0.365202	6M2	Mouse2
A10_B10	Rorb	Inner	Rorb.Inner	0.116649	-0.261881	6M2	Mouse2
A4_B4	Tbr1	Outer	Tbr1.Outer	-0.0894594	-0.582278	7M1	Mouse1
A4_B4	Rorb	Outer	Rorb.Outer	0.169306	0.683101	7M1	Mouse1
A4_B4	Tbr1	Inner	Tbr1.Inner	0.492819	-0.582278	7M1	Mouse1
A4_B4	Rorb	Inner	Rorb.Inner	-0.513795	0.683101	7M1	Mouse1
A7_B7	Rorb	Outer	Rorb.Outer	0.293229	0.773933	5M2	Mouse2
A7_B7	Tbr1	Outer	Tbr1.Outer	-0.0350824	-0.0375268	5M2	Mouse2
A7_B7	Rorb	Inner	Rorb.Inner	-0.480704	0.773933	5M2	Mouse2
A7_B7	Tbr1	Inner	Tbr1.Inner	0.00244435	-0.0375268	5M2	Mouse2
All	Rorb	Outer	Rorb.Outer	0.130914	0.314081	All	All
All	Tbr1	Outer	Tbr1.Outer	-0.0692339	-0.233796	All	All
All	Rorb	Inner	Rorb.Inner	-0.183166	0.314081	All	All
All	Tbr1	Inner	Tbr1.Inner	0.164562	-0.233796	All	All
B11_C11	Rorb	Outer	Rorb.Outer	-0.17532	-0.307844	6M2	Mouse2
B11_C11	Tbr1	Outer	Tbr1.Outer	-0.34424	-0.47361	6M2	Mouse2
B11_C11	Rorb	Inner	Rorb.Inner	0.132524	-0.307844	6M2	Mouse2
B11_C11	Tbr1	Inner	Tbr1.Inner	0.12937	-0.47361	6M2	Mouse2
B2_C2	Tbr1	Outer	Tbr1.Outer	0.064389	0.0441209	6M1	Mouse1
B2_C2	Rorb	Outer	Rorb.Outer	0.00709117	-0.0224751	6M1	Mouse1
B2_C2	Tbr1	Inner	Tbr1.Inner	0.0202681	0.0441209	6M1	Mouse1
B2_C2	Rorb	Inner	Rorb.Inner	0.0295663	-0.0224751	6M1	Mouse1
B5_C5	Tbr1	Outer	Tbr1.Outer	-0.276967	-0.56091	8M1	Mouse1
B5_C5	Rorb	Outer	Rorb.Outer	0.583883	0.96374	8M1	Mouse1
B5_C5	Tbr1	Inner	Tbr1.Inner	0.283944	-0.56091	8M1	Mouse1
B5_C5	Rorb	Inner	Rorb.Inner	-0.379856	0.96374	8M1	Mouse1
B8_C8	Rorb	Outer	Rorb.Outer	0.231788	0.524054	5M2	Mouse2
B8_C8	Tbr1	Outer	Tbr1.Outer	-0.186076	-0.232891	5M2	Mouse2
B8_C8	Rorb	Inner	Rorb.Inner	-0.292266	0.524054	5M2	Mouse2
B8_C8	Tbr1	Inner	Tbr1.Inner	0.0468146	-0.232891	5M2	Mouse2
C12_D12	Rorb	Outer	Rorb.Outer	0.0223402	0.069851	8M2	Mouse2
C12_D12	Tbr1	Outer	Tbr1.Outer	0.0172921	-0.150945	8M2	Mouse2
C12_D12	Rorb	Inner	Rorb.Inner	-0.0475108	0.069851	8M2	Mouse2
C12_D12	Tbr1	Inner	Tbr1.Inner	0.168237	-0.150945	8M2	Mouse2
C3_D3	Tbr1	Outer	Tbr1.Outer	-0.144709	-0.440014	7M1	Mouse1
C3_D3	Rorb	Outer	Rorb.Outer	-0.0845054	-0.192328	7M1	Mouse1
C3_D3	Tbr1	Inner	Tbr1.Inner	0.295305	-0.440014	7M1	Mouse1
C3_D3	Rorb	Inner	Rorb.Inner	0.107822	-0.192328	7M1	Mouse1
C6_D6	Tbr1	Outer	Tbr1.Outer	-0.147742	-0.636386	8M1	Mouse1
C6_D6	Rorb	Outer	Rorb.Outer	0.291924	1.0864	8M1	Mouse1
C6_D6	Tbr1	Inner	Tbr1.Inner	0.488644	-0.636386	8M1	Mouse1
C6_D6	Rorb	Inner	Rorb.Inner	-0.794477	1.0864	8M1	Mouse1
C9_D9	Rorb	Outer	Rorb.Outer	0.136745	1.11488	6M2	Mouse2
C9_D9	Tbr1	Outer	Tbr1.Outer	-0.195251	-0.641532	6M2	Mouse2
C9_D9	Rorb	Inner	Rorb.Inner	-0.978132	1.11488	6M2	Mouse2
C9_D9	Tbr1	Inner	Tbr1.Inner	0.446281	-0.641532	6M2	Mouse2
D1_E1	Rorb	Outer	Rorb.Outer	0.0187192	0.0592321	5M1	Mouse1
D1_E1	Tbr1	Outer	Tbr1.Outer	-0.0926296	-0.191837	5M1	Mouse1
D1_E1	Rorb	Inner	Rorb.Inner	-0.0405129	0.0592321	5M1	Mouse1
D1_E1	Tbr1	Inner	Tbr1.Inner	0.099207	-0.191837	5M1	Mouse1
D4_E4	Tbr1	Outer	Tbr1.Outer	-0.153081	-0.648693	8M1	Mouse1
D4_E4	Rorb	Outer	Rorb.Outer	0.0672535	0.42089	8M1	Mouse1
D4_E4	Tbr1	Inner	Tbr1.Inner	0.495612	-0.648693	8M1	Mouse1
D4_E4	Rorb	Inner	Rorb.Inner	-0.353637	0.42089	8M1	Mouse1
D7_E7	Tbr1	Outer	Tbr1.Outer	-0.0654523	-0.167425	5M2	Mouse2
D7_E7	Rorb	Outer	Rorb.Outer	0.577387	0.741393	5M2	Mouse2
D7_E7	Tbr1	Inner	Tbr1.Inner	0.101973	-0.167425	5M2	Mouse2
D7_E7	Rorb	Inner	Rorb.Inner	-0.164006	0.741393	5M2	Mouse2
E11_F11	Tbr1	Outer	Tbr1.Outer	-0.174489	-0.509814	8M2	Mouse2
E11_F11	Rorb	Outer	Rorb.Outer	0.0772459	0.264535	8M2	Mouse2
E11_F11	Tbr1	Inner	Tbr1.Inner	0.335325	-0.509814	8M2	Mouse2
E11_F11	Rorb	Inner	Rorb.Inner	-0.187289	0.264535	8M2	Mouse2
E2_F2	Rorb	Outer	Rorb.Outer	0.225316	0.269374	6M1	Mouse1
E2_F2	Tbr1	Outer	Tbr1.Outer	0.0680553	0.179355	6M1	Mouse1
E2_F2	Rorb	Inner	Rorb.Inner	-0.0440582	0.269374	6M1	Mouse1
E2_F2	Tbr1	Inner	Tbr1.Inner	-0.111299	0.179355	6M1	Mouse1
E5_F5	Rorb	Outer	Rorb.Outer	0.505019	0.765555	8M1	Mouse1
E5_F5	Tbr1	Outer	Tbr1.Outer	0.154636	0.268443	8M1	Mouse1
E5_F5	Rorb	Inner	Rorb.Inner	-0.260536	0.765555	8M1	Mouse1
E5_F5	Tbr1	Inner	Tbr1.Inner	-0.113807	0.268443	8M1	Mouse1
F3_G3	Tbr1	Outer	Tbr1.Outer	-0.114609	-0.21898	7M1	Mouse1
F3_G3	Rorb	Outer	Rorb.Outer	0.257537	0.485908	7M1	Mouse1
F3_G3	Tbr1	Inner	Tbr1.Inner	0.104371	-0.21898	7M1	Mouse1
F3_G3	Rorb	Inner	Rorb.Inner	-0.228371	0.485908	7M1	Mouse1
F6_G6	Tbr1	Outer	Tbr1.Outer	0.0535421	0.0616335	9M1	Mouse1
F6_G6	Rorb	Outer	Rorb.Outer	0.114938	0.338586	9M1	Mouse1
F6_G6	Tbr1	Inner	Tbr1.Inner	-0.0080914	0.0616335	9M1	Mouse1
F6_G6	Rorb	Inner	Rorb.Inner	-0.223647	0.338586	9M1	Mouse1
F9_G9	Rorb	Outer	Rorb.Outer	-0.182816	-0.282116	6M2	Mouse2
F9_G9	Tbr1	Outer	Tbr1.Outer	-0.120191	-0.0603724	6M2	Mouse2
F9_G9	Rorb	Inner	Rorb.Inner	0.0993005	-0.282116	6M2	Mouse2
F9_G9	Tbr1	Inner	Tbr1.Inner	-0.0598183	-0.0603724	6M2	Mouse2
G1_H1	Rorb	Outer	Rorb.Outer	0.183209	0.323407	6M1	Mouse1
G1_H1	Tbr1	Outer	Tbr1.Outer	0.327968	0.343404	6M1	Mouse1
G1_H1	Rorb	Inner	Rorb.Inner	-0.140198	0.323407	6M1	Mouse1
G1_H1	Tbr1	Inner	Tbr1.Inner	-0.0154366	0.343404	6M1	Mouse1
G10_H10	Tbr1	Outer	Tbr1.Outer	0.177374	0.228207	6M2	Mouse2
G10_H10	Rorb	Outer	Rorb.Outer	-0.0545882	-0.33218	6M2	Mouse2
G10_H10	Tbr1	Inner	Tbr1.Inner	-0.0508326	0.228207	6M2	Mouse2
G10_H10	Rorb	Inner	Rorb.Inner	0.277591	-0.33218	6M2	Mouse2
G12_H12	Tbr1	Outer	Tbr1.Outer	-0.272825	-0.428236	8M2	Mouse2
G12_H12	Rorb	Outer	Rorb.Outer	-0.130658	-0.289919	8M2	Mouse2
G12_H12	Tbr1	Inner	Tbr1.Inner	0.155411	-0.428236	8M2	Mouse2
G12_H12	Rorb	Inner	Rorb.Inner	0.159261	-0.289919	8M2	Mouse2
G7_H7	Rorb	Outer	Rorb.Outer	0.398562	0.599121	5M2	Mouse2
G7_H7	Tbr1	Outer	Tbr1.Outer	-0.474057	-0.640301	5M2	Mouse2
G7_H7	Rorb	Inner	Rorb.Inner	-0.20056	0.599121	5M2	Mouse2
G7_H7	Tbr1	Inner	Tbr1.Inner	0.166244	-0.640301	5M2	Mouse2
H11_A12	Rorb	Outer	Rorb.Outer	0.242355	0.512016	8M2	Mouse2
H11_A12	Tbr1	Outer	Tbr1.Outer	0.0697603	0.145271	8M2	Mouse2
H11_A12	Rorb	Inner	Rorb.Inner	-0.269661	0.512016	8M2	Mouse2
H11_A12	Tbr1	Inner	Tbr1.Inner	-0.0755107	0.145271	8M2	Mouse2
H2_A3	Tbr1	Outer	Tbr1.Outer	-0.138733	-0.3704	7M1	Mouse1
H2_A3	Rorb	Outer	Rorb.Outer	0.0815564	0.0895991	7M1	Mouse1
H2_A3	Tbr1	Inner	Tbr1.Inner	0.231667	-0.3704	7M1	Mouse1
H2_A3	Rorb	Inner	Rorb.Inner	-0.00804269	0.0895991	7M1	Mouse1
H5_A6	Tbr1	Outer	Tbr1.Outer	-0.0487682	-0.534359	8M1	Mouse1
H5_A6	Rorb	Outer	Rorb.Outer	0.12543	0.325015	8M1	Mouse1
H5_A6	Tbr1	Inner	Tbr1.Inner	0.48559	-0.534359	8M1	Mouse1
H5_A6	Rorb	Inner	Rorb.Inner	-0.199585	0.325015	8M1	Mouse1
H8_A9	Tbr1	Outer	Tbr1.Outer	-0.20408	-0.697662	5M2	Mouse2
H8_A9	Rorb	Outer	Rorb.Outer	-0.0148005	0.25192	5M2	Mouse2
H8_A9	Tbr1	Inner	Tbr1.Inner	0.493582	-0.697662	5M2	Mouse2
H8_A9	Rorb	Inner	Rorb.Inner	-0.266721	0.25192	5M2	Mouse2

## Sheet: Figure 4e
Figure 4e
Celltype	Location	Celltype Percent	Standard Deviation (s.d.)
OPC	1	7.569	2.97977
OPC	2	8.42333	3.94768
OPC	3	6.64	2.668
OPC	4	5.67556	2.31036
OPC	5	6.91	3.79355
OPC	6	6.05	3.30931
OPC	7	5.135	2.77572
OPC	8	4.78857	3.87378
OPC	WM	6.51909	3.54226
Oligodendrocyte Lineage	1	19.6205	14.1734
Oligodendrocyte Lineage	2	23.939	14.503
Oligodendrocyte Lineage	3	33.0857	12.3374
Oligodendrocyte Lineage	4	30.748	10.5218
Oligodendrocyte Lineage	5	37.6952	14.9562
Oligodendrocyte Lineage	6	53.6705	21.1358
Oligodendrocyte Lineage	7	71.2029	18.8147
Oligodendrocyte Lineage	8	72.9967	12.3316
Oligodendrocyte Lineage	WM	77.9729	10.1293
Astrocyte	1	12.1427	10.8287
Astrocyte	2	12.9631	11.2035
Astrocyte	3	8.65214	3.43002
Astrocyte	4	6.32273	2.73064
Astrocyte	5	5.839	3.37237
Astrocyte	6	7.40917	4.30043
Astrocyte	7	7.73333	8.75873
Astrocyte	8	4.89909	2.1861
Astrocyte	WM	8.404	3.3603
Microglia/Macrophage	1	23.5165	26.1509
Microglia/Macrophage	2	9.677	6.62465
Microglia/Macrophage	3	7.89182	4.46806
Microglia/Macrophage	4	8.42	8.05424
Microglia/Macrophage	5	9.21917	8.46359
Microglia/Macrophage	6	9.21923	5.91082
Microglia/Macrophage	7	9.59125	6.58614
Microglia/Macrophage	8	12.9975	6.92114
Microglia/Macrophage	WM	13.3053	4.52416
GABAergic Neuron	1	22.8447	11.703
GABAergic Neuron	2	21.8811	12.1136
GABAergic Neuron	3	16.9633	8.08788
GABAergic Neuron	4	11.6889	6.35086
GABAergic Neuron	5	9.568	5.03512
GABAergic Neuron	6	11.5745	6.39058
GABAergic Neuron	7	5.40909	2.20038
GABAergic Neuron	8	4.3225	2.18198
GABAergic Neuron	WM	2.7	NA
Glutamatergic Neuron	1	42.93	20.1774
Glutamatergic Neuron	2	40.0115	14.7853
Glutamatergic Neuron	3	39.9414	8.68091
Glutamatergic Neuron	4	51.7457	13.8071
Glutamatergic Neuron	5	43.1419	17.2891
Glutamatergic Neuron	6	31.3456	14.3402
Glutamatergic Neuron	7	17.9	15.1945
Glutamatergic Neuron	8	10.1047	11.7143
Glutamatergic Neuron	WM	6.84818	4.3898

## Sheet: Figure 4f
Figure 4f
Punch ID	Punch Total Cell Count	Celltype	Celltype Count	Celltype Proportion	Celltype Percent	Position
Trajectory1.1_1	29	Astrocyte	1	0.0345	3.45	1
Trajectory1.1_1	29	GABAergic_Neuron	4	0.1379	13.79	1
Trajectory1.1_1	29	Glutamatergic_Neuron	19	0.6552	65.52	1
Trajectory1.1_1	29	Microglia_Macrophage	1	0.0345	3.45	1
Trajectory1.1_1	29	Oligodendrocyte_Lineage	4	0.1379	13.79	1
Trajectory1.1_2	7	Astrocyte	1	0.1429	14.29	2
Trajectory1.1_2	7	GABAergic_Neuron	1	0.1429	14.29	2
Trajectory1.1_2	7	Glutamatergic_Neuron	3	0.4286	42.86	2
Trajectory1.1_2	7	Oligodendrocyte_Lineage	2	0.2857	28.57	2
Trajectory1.1_3	16	Glutamatergic_Neuron	6	0.375	37.5	3
Trajectory1.1_3	16	Microglia_Macrophage	1	0.0625	6.25	3
Trajectory1.1_3	16	Oligodendrocyte_Lineage	9	0.5625	56.25	3
Trajectory1.1_4	34	GABAergic_Neuron	7	0.2059	20.59	4
Trajectory1.1_4	34	Glutamatergic_Neuron	16	0.4706	47.06	4
Trajectory1.1_4	34	Microglia_Macrophage	1	0.0294	2.94	4
Trajectory1.1_4	34	Oligodendrocyte_Lineage	10	0.2941	29.41	4
Trajectory1.1_5	15	GABAergic_Neuron	2	0.1333	13.33	5
Trajectory1.1_5	15	Glutamatergic_Neuron	3	0.2	20	5
Trajectory1.1_5	15	Oligodendrocyte_Lineage	9	0.6	60	5
Trajectory1.1_5	15	OPC	1	0.0667	6.67	5
Trajectory1.1_6	8	GABAergic_Neuron	1	0.125	12.5	6
Trajectory1.1_6	8	Glutamatergic_Neuron	1	0.125	12.5	6
Trajectory1.1_6	8	Oligodendrocyte_Lineage	6	0.75	75	6
Trajectory1.1_7	31	Glutamatergic_Neuron	1	0.0323	3.23	7
Trajectory1.1_7	31	Microglia_Macrophage	3	0.0968	9.68	7
Trajectory1.1_7	31	Oligodendrocyte_Lineage	26	0.8387	83.87	7
Trajectory1.1_7	31	OPC	1	0.0323	3.23	7
Trajectory1.1_8	30	Astrocyte	1	0.0333	3.33	8
Trajectory1.1_8	30	GABAergic_Neuron	1	0.0333	3.33	8
Trajectory1.1_8	30	Glutamatergic_Neuron	1	0.0333	3.33	8
Trajectory1.1_8	30	Microglia_Macrophage	3	0.1	10	8
Trajectory1.1_8	30	Oligodendrocyte_Lineage	24	0.8	80	8
Trajectory1.2_1	10	GABAergic_Neuron	2	0.2	20	1
Trajectory1.2_1	10	Glutamatergic_Neuron	6	0.6	60	1
Trajectory1.2_1	10	Oligodendrocyte_Lineage	1	0.1	10	1
Trajectory1.2_1	10	OPC	1	0.1	10	1
Trajectory1.2_2	13	Astrocyte	2	0.1538	15.38	2
Trajectory1.2_2	13	GABAergic_Neuron	2	0.1538	15.38	2
Trajectory1.2_2	13	Glutamatergic_Neuron	3	0.2308	23.08	2
Trajectory1.2_2	13	Microglia_Macrophage	1	0.0769	7.69	2
Trajectory1.2_2	13	Oligodendrocyte_Lineage	5	0.3846	38.46	2
Trajectory1.2_3	18	Astrocyte	1	0.0556	5.56	3
Trajectory1.2_3	18	GABAergic_Neuron	2	0.1111	11.11	3
Trajectory1.2_3	18	Glutamatergic_Neuron	7	0.3889	38.89	3
Trajectory1.2_3	18	Oligodendrocyte_Lineage	7	0.3889	38.89	3
Trajectory1.2_3	18	OPC	1	0.0556	5.56	3
Trajectory1.2_4	30	Astrocyte	1	0.0333	3.33	4
Trajectory1.2_4	30	GABAergic_Neuron	2	0.0667	6.67	4
Trajectory1.2_4	30	Glutamatergic_Neuron	17	0.5667	56.67	4
Trajectory1.2_4	30	Oligodendrocyte_Lineage	8	0.2667	26.67	4
Trajectory1.2_4	30	OPC	2	0.0667	6.67	4
Trajectory1.2_5	65	GABAergic_Neuron	3	0.0462	4.62	5
Trajectory1.2_5	65	Glutamatergic_Neuron	38	0.5846	58.46	5
Trajectory1.2_5	65	Microglia_Macrophage	1	0.0154	1.54	5
Trajectory1.2_5	65	Oligodendrocyte_Lineage	22	0.3385	33.85	5
Trajectory1.2_5	65	OPC	1	0.0154	1.54	5
Trajectory1.2_6	39	Astrocyte	1	0.0256	2.56	6
Trajectory1.2_6	39	GABAergic_Neuron	6	0.1538	15.38	6
Trajectory1.2_6	39	Glutamatergic_Neuron	14	0.359	35.9	6
Trajectory1.2_6	39	Microglia_Macrophage	2	0.0513	5.13	6
Trajectory1.2_6	39	Oligodendrocyte_Lineage	15	0.3846	38.46	6
Trajectory1.2_6	39	OPC	1	0.0256	2.56	6
Trajectory1.2_7	46	GABAergic_Neuron	3	0.0652	6.52	7
Trajectory1.2_7	46	Glutamatergic_Neuron	7	0.1522	15.22	7
Trajectory1.2_7	46	Microglia_Macrophage	5	0.1087	10.87	7
Trajectory1.2_7	46	Oligodendrocyte_Lineage	29	0.6304	63.04	7
Trajectory1.2_7	46	OPC	2	0.0435	4.35	7
Trajectory1.2_8	26	Microglia_Macrophage	2	0.0769	7.69	8
Trajectory1.2_8	26	Oligodendrocyte_Lineage	22	0.8462	84.62	8
Trajectory1.2_8	26	OPC	2	0.0769	7.69	8
Trajectory1.3_1	2	GABAergic_Neuron	1	0.5	50	1
Trajectory1.3_1	2	Glutamatergic_Neuron	1	0.5	50	1
Trajectory1.3_2	12	GABAergic_Neuron	3	0.25	25	2
Trajectory1.3_2	12	Glutamatergic_Neuron	3	0.25	25	2
Trajectory1.3_2	12	Oligodendrocyte_Lineage	5	0.4167	41.67	2
Trajectory1.3_2	12	OPC	1	0.0833	8.33	2
Trajectory1.3_3	8	GABAergic_Neuron	3	0.375	37.5	3
Trajectory1.3_3	8	Glutamatergic_Neuron	3	0.375	37.5	3
Trajectory1.3_3	8	Oligodendrocyte_Lineage	2	0.25	25	3
Trajectory1.3_4	26	GABAergic_Neuron	1	0.0385	3.85	4
Trajectory1.3_4	26	Glutamatergic_Neuron	15	0.5769	57.69	4
Trajectory1.3_4	26	Oligodendrocyte_Lineage	8	0.3077	30.77	4
Trajectory1.3_4	26	OPC	2	0.0769	7.69	4
Trajectory1.3_5	12	Glutamatergic_Neuron	9	0.75	75	5
Trajectory1.3_5	12	Oligodendrocyte_Lineage	3	0.25	25	5
Trajectory1.3_6	28	Astrocyte	1	0.0357	3.57	6
Trajectory1.3_6	28	GABAergic_Neuron	3	0.1071	10.71	6
Trajectory1.3_6	28	Glutamatergic_Neuron	8	0.2857	28.57	6
Trajectory1.3_6	28	Microglia_Macrophage	1	0.0357	3.57	6
Trajectory1.3_6	28	Oligodendrocyte_Lineage	13	0.4643	46.43	6
Trajectory1.3_6	28	OPC	2	0.0714	7.14	6
Trajectory1.3_7	22	Glutamatergic_Neuron	2	0.0909	9.09	7
Trajectory1.3_7	22	Microglia_Macrophage	2	0.0909	9.09	7
Trajectory1.3_7	22	Oligodendrocyte_Lineage	18	0.8182	81.82	7
Trajectory1.3_8	21	Microglia_Macrophage	3	0.1429	14.29	8
Trajectory1.3_8	21	Oligodendrocyte_Lineage	18	0.8571	85.71	8
Trajectory1.4_1	37	Astrocyte	2	0.0541	5.41	1
Trajectory1.4_1	37	GABAergic_Neuron	5	0.1351	13.51	1
Trajectory1.4_1	37	Glutamatergic_Neuron	19	0.5135	51.35	1
Trajectory1.4_1	37	Oligodendrocyte_Lineage	11	0.2973	29.73	1
Trajectory1.4_2	47	Astrocyte	1	0.0213	2.13	2
Trajectory1.4_2	47	GABAergic_Neuron	13	0.2766	27.66	2
Trajectory1.4_2	47	Glutamatergic_Neuron	24	0.5106	51.06	2
Trajectory1.4_2	47	Oligodendrocyte_Lineage	7	0.1489	14.89	2
Trajectory1.4_2	47	OPC	2	0.0426	4.26	2
Trajectory1.4_3	7	Astrocyte	1	0.1429	14.29	3
Trajectory1.4_3	7	GABAergic_Neuron	1	0.1429	14.29	3
Trajectory1.4_3	7	Glutamatergic_Neuron	3	0.4286	42.86	3
Trajectory1.4_3	7	Oligodendrocyte_Lineage	2	0.2857	28.57	3
Trajectory1.4_4	33	Astrocyte	3	0.0909	9.09	4
Trajectory1.4_4	33	GABAergic_Neuron	4	0.1212	12.12	4
Trajectory1.4_4	33	Glutamatergic_Neuron	17	0.5152	51.52	4
Trajectory1.4_4	33	Microglia_Macrophage	1	0.0303	3.03	4
Trajectory1.4_4	33	Oligodendrocyte_Lineage	7	0.2121	21.21	4
Trajectory1.4_4	33	OPC	1	0.0303	3.03	4
Trajectory1.4_5	44	Astrocyte	3	0.0682	6.82	5
Trajectory1.4_5	44	GABAergic_Neuron	7	0.1591	15.91	5
Trajectory1.4_5	44	Glutamatergic_Neuron	14	0.3182	31.82	5
Trajectory1.4_5	44	Microglia_Macrophage	1	0.0227	2.27	5
Trajectory1.4_5	44	Oligodendrocyte_Lineage	17	0.3864	38.64	5
Trajectory1.4_5	44	OPC	2	0.0455	4.55	5
Trajectory1.4_6	73	Astrocyte	5	0.0685	6.85	6
Trajectory1.4_6	73	GABAergic_Neuron	6	0.0822	8.22	6
Trajectory1.4_6	73	Glutamatergic_Neuron	35	0.4795	47.95	6
Trajectory1.4_6	73	Microglia_Macrophage	3	0.0411	4.11	6
Trajectory1.4_6	73	Oligodendrocyte_Lineage	23	0.3151	31.51	6
Trajectory1.4_6	73	OPC	1	0.0137	1.37	6
Trajectory1.4_7	53	Astrocyte	1	0.0189	1.89	7
Trajectory1.4_7	53	GABAergic_Neuron	1	0.0189	1.89	7
Trajectory1.4_7	53	Glutamatergic_Neuron	4	0.0755	7.55	7
Trajectory1.4_7	53	Microglia_Macrophage	4	0.0755	7.55	7
Trajectory1.4_7	53	Oligodendrocyte_Lineage	38	0.717	71.7	7
Trajectory1.4_7	53	OPC	5	0.0943	9.43	7
Trajectory1.4_8	64	Astrocyte	3	0.0469	4.69	8
Trajectory1.4_8	64	GABAergic_Neuron	1	0.0156	1.56	8
Trajectory1.4_8	64	Glutamatergic_Neuron	5	0.0781	7.81	8
Trajectory1.4_8	64	Microglia_Macrophage	6	0.0938	9.38	8
Trajectory1.4_8	64	Oligodendrocyte_Lineage	47	0.7344	73.44	8
Trajectory1.4_8	64	OPC	2	0.0312	3.12	8
Trajectory1.5_1	19	Glutamatergic_Neuron	6	0.3158	31.58	1
Trajectory1.5_1	19	Microglia_Macrophage	2	0.1053	10.53	1
Trajectory1.5_1	19	Oligodendrocyte_Lineage	9	0.4737	47.37	1
Trajectory1.5_1	19	OPC	2	0.1053	10.53	1
Trajectory1.5_2	31	GABAergic_Neuron	8	0.2581	25.81	2
Trajectory1.5_2	31	Glutamatergic_Neuron	11	0.3548	35.48	2
Trajectory1.5_2	31	Oligodendrocyte_Lineage	8	0.2581	25.81	2
Trajectory1.5_2	31	OPC	4	0.129	12.9	2
Trajectory1.5_3	10	Astrocyte	1	0.1	10	3
Trajectory1.5_3	10	Glutamatergic_Neuron	5	0.5	50	3
Trajectory1.5_3	10	Oligodendrocyte_Lineage	4	0.4	40	3
Trajectory1.5_4	26	Astrocyte	1	0.0385	3.85	4
Trajectory1.5_4	26	GABAergic_Neuron	5	0.1923	19.23	4
Trajectory1.5_4	26	Glutamatergic_Neuron	13	0.5	50	4
Trajectory1.5_4	26	Oligodendrocyte_Lineage	6	0.2308	23.08	4
Trajectory1.5_4	26	OPC	1	0.0385	3.85	4
Trajectory1.5_5	29	Astrocyte	1	0.0345	3.45	5
Trajectory1.5_5	29	GABAergic_Neuron	1	0.0345	3.45	5
Trajectory1.5_5	29	Glutamatergic_Neuron	7	0.2414	24.14	5
Trajectory1.5_5	29	Microglia_Macrophage	1	0.0345	3.45	5
Trajectory1.5_5	29	Oligodendrocyte_Lineage	18	0.6207	62.07	5
Trajectory1.5_5	29	OPC	1	0.0345	3.45	5
Trajectory1.5_6	30	Glutamatergic_Neuron	11	0.3667	36.67	6
Trajectory1.5_6	30	Oligodendrocyte_Lineage	18	0.6	60	6
Trajectory1.5_6	30	OPC	1	0.0333	3.33	6
Trajectory1.5_7	39	Astrocyte	2	0.0513	5.13	7
Trajectory1.5_7	39	GABAergic_Neuron	2	0.0513	5.13	7
Trajectory1.5_7	39	Glutamatergic_Neuron	6	0.1538	15.38	7
Trajectory1.5_7	39	Microglia_Macrophage	1	0.0256	2.56	7
Trajectory1.5_7	39	Oligodendrocyte_Lineage	28	0.7179	71.79	7
Trajectory1.5_8	51	Astrocyte	1	0.0196	1.96	8
Trajectory1.5_8	51	GABAergic_Neuron	1	0.0196	1.96	8
Trajectory1.5_8	51	Glutamatergic_Neuron	4	0.0784	7.84	8
Trajectory1.5_8	51	Microglia_Macrophage	5	0.098	9.8	8
Trajectory1.5_8	51	Oligodendrocyte_Lineage	39	0.7647	76.47	8
Trajectory1.5_8	51	OPC	1	0.0196	1.96	8
Trajectory1.6_1	42	Astrocyte	1	0.0238	2.38	1
Trajectory1.6_1	42	GABAergic_Neuron	13	0.3095	30.95	1
Trajectory1.6_1	42	Glutamatergic_Neuron	15	0.3571	35.71	1
Trajectory1.6_1	42	Microglia_Macrophage	8	0.1905	19.05	1
Trajectory1.6_1	42	Oligodendrocyte_Lineage	2	0.0476	4.76	1
Trajectory1.6_1	42	OPC	3	0.0714	7.14	1
Trajectory1.6_2	34	Astrocyte	4	0.1176	11.76	2
Trajectory1.6_2	34	GABAergic_Neuron	8	0.2353	23.53	2
Trajectory1.6_2	34	Glutamatergic_Neuron	5	0.1471	14.71	2
Trajectory1.6_2	34	Microglia_Macrophage	3	0.0882	8.82	2
Trajectory1.6_2	34	Oligodendrocyte_Lineage	13	0.3824	38.24	2
Trajectory1.6_2	34	OPC	1	0.0294	2.94	2
Trajectory1.6_3	34	Astrocyte	1	0.0294	2.94	3
Trajectory1.6_3	34	GABAergic_Neuron	5	0.1471	14.71	3
Trajectory1.6_3	34	Glutamatergic_Neuron	19	0.5588	55.88	3
Trajectory1.6_3	34	Microglia_Macrophage	2	0.0588	5.88	3
Trajectory1.6_3	34	Oligodendrocyte_Lineage	7	0.2059	20.59	3
Trajectory1.6_4	20	GABAergic_Neuron	1	0.05	5	4
Trajectory1.6_4	20	Glutamatergic_Neuron	3	0.15	15	4
Trajectory1.6_4	20	Microglia_Macrophage	4	0.2	20	4
Trajectory1.6_4	20	Oligodendrocyte_Lineage	12	0.6	60	4
Trajectory1.6_5	17	Glutamatergic_Neuron	3	0.1765	17.65	5
Trajectory1.6_5	17	Microglia_Macrophage	2	0.1176	11.76	5
Trajectory1.6_5	17	Oligodendrocyte_Lineage	10	0.5882	58.82	5
Trajectory1.6_5	17	OPC	2	0.1176	11.76	5
Trajectory1.6_6	36	Astrocyte	1	0.0278	2.78	6
Trajectory1.6_6	36	Glutamatergic_Neuron	7	0.1944	19.44	6
Trajectory1.6_6	36	Microglia_Macrophage	3	0.0833	8.33	6
Trajectory1.6_6	36	Oligodendrocyte_Lineage	25	0.6944	69.44	6
Trajectory1.6_7	49	Astrocyte	4	0.0816	8.16	7
Trajectory1.6_7	49	GABAergic_Neuron	4	0.0816	8.16	7
Trajectory1.6_7	49	Glutamatergic_Neuron	12	0.2449	24.49	7
Trajectory1.6_7	49	Microglia_Macrophage	2	0.0408	4.08	7
Trajectory1.6_7	49	Oligodendrocyte_Lineage	25	0.5102	51.02	7
Trajectory1.6_7	49	OPC	2	0.0408	4.08	7
Trajectory1.6_8	36	Astrocyte	1	0.0278	2.78	8
Trajectory1.6_8	36	GABAergic_Neuron	2	0.0556	5.56	8
Trajectory1.6_8	36	Glutamatergic_Neuron	8	0.2222	22.22	8
Trajectory1.6_8	36	Microglia_Macrophage	1	0.0278	2.78	8
Trajectory1.6_8	36	Oligodendrocyte_Lineage	20	0.5556	55.56	8
Trajectory1.6_8	36	OPC	4	0.1111	11.11	8
Trajectory1.7_1	13	Astrocyte	1	0.0769	7.69	1
Trajectory1.7_1	13	GABAergic_Neuron	3	0.2308	23.08	1
Trajectory1.7_1	13	Glutamatergic_Neuron	3	0.2308	23.08	1
Trajectory1.7_1	13	Oligodendrocyte_Lineage	5	0.3846	38.46	1
Trajectory1.7_1	13	OPC	1	0.0769	7.69	1
Trajectory1.7_2	16	Astrocyte	3	0.1875	18.75	2
Trajectory1.7_2	16	GABAergic_Neuron	2	0.125	12.5	2
Trajectory1.7_2	16	Microglia_Macrophage	1	0.0625	6.25	2
Trajectory1.7_2	16	Oligodendrocyte_Lineage	10	0.625	62.5	2
Trajectory1.7_3	27	Astrocyte	1	0.037	3.7	3
Trajectory1.7_3	27	GABAergic_Neuron	2	0.0741	7.41	3
Trajectory1.7_3	27	Glutamatergic_Neuron	14	0.5185	51.85	3
Trajectory1.7_3	27	Microglia_Macrophage	1	0.037	3.7	3
Trajectory1.7_3	27	Oligodendrocyte_Lineage	8	0.2963	29.63	3
Trajectory1.7_3	27	OPC	1	0.037	3.7	3
Trajectory1.7_4	11	GABAergic_Neuron	2	0.1818	18.18	4
Trajectory1.7_4	11	Glutamatergic_Neuron	4	0.3636	36.36	4
Trajectory1.7_4	11	Oligodendrocyte_Lineage	4	0.3636	36.36	4
Trajectory1.7_4	11	OPC	1	0.0909	9.09	4
Trajectory1.7_5	12	Astrocyte	1	0.0833	8.33	5
Trajectory1.7_5	12	GABAergic_Neuron	1	0.0833	8.33	5
Trajectory1.7_5	12	Glutamatergic_Neuron	4	0.3333	33.33	5
Trajectory1.7_5	12	Oligodendrocyte_Lineage	6	0.5	50	5
Trajectory1.7_6	25	Astrocyte	2	0.08	8	6
Trajectory1.7_6	25	GABAergic_Neuron	2	0.08	8	6
Trajectory1.7_6	25	Glutamatergic_Neuron	2	0.08	8	6
Trajectory1.7_6	25	Microglia_Macrophage	2	0.08	8	6
Trajectory1.7_6	25	Oligodendrocyte_Lineage	16	0.64	64	6
Trajectory1.7_6	25	OPC	1	0.04	4	6
Trajectory1.7_7	54	GABAergic_Neuron	2	0.037	3.7	7
Trajectory1.7_7	54	Glutamatergic_Neuron	3	0.0556	5.56	7
Trajectory1.7_7	54	Microglia_Macrophage	1	0.0185	1.85	7
Trajectory1.7_7	54	Oligodendrocyte_Lineage	46	0.8519	85.19	7
Trajectory1.7_7	54	OPC	2	0.037	3.7	7
Trajectory1.7_8	13	GABAergic_Neuron	1	0.0769	7.69	8
Trajectory1.7_8	13	Glutamatergic_Neuron	2	0.1538	15.38	8
Trajectory1.7_8	13	Microglia_Macrophage	2	0.1538	15.38	8
Trajectory1.7_8	13	Oligodendrocyte_Lineage	8	0.6154	61.54	8
Trajectory1.WM_WM_1	9	Astrocyte	1	0.1111	11.11	WM
Trajectory1.WM_WM_1	9	Oligodendrocyte_Lineage	8	0.8889	88.89	WM
Trajectory1.WM_WM_2	19	Astrocyte	1	0.0526	5.26	WM
Trajectory1.WM_WM_2	19	Glutamatergic_Neuron	1	0.0526	5.26	WM
Trajectory1.WM_WM_2	19	Microglia_Macrophage	4	0.2105	21.05	WM
Trajectory1.WM_WM_2	19	Oligodendrocyte_Lineage	12	0.6316	63.16	WM
Trajectory1.WM_WM_2	19	OPC	1	0.0526	5.26	WM
Trajectory1.WM_WM_3	16	Astrocyte	1	0.0625	6.25	WM
Trajectory1.WM_WM_3	16	Microglia_Macrophage	1	0.0625	6.25	WM
Trajectory1.WM_WM_3	16	Oligodendrocyte_Lineage	14	0.875	87.5	WM
Trajectory1.WM_WM_4	32	Astrocyte	5	0.1562	15.62	WM
Trajectory1.WM_WM_4	32	Glutamatergic_Neuron	3	0.0938	9.38	WM
Trajectory1.WM_WM_4	32	Microglia_Macrophage	4	0.125	12.5	WM
Trajectory1.WM_WM_4	32	Oligodendrocyte_Lineage	20	0.625	62.5	WM
Trajectory1.WM_WM_5	41	Astrocyte	3	0.0732	7.32	WM
Trajectory1.WM_WM_5	41	Microglia_Macrophage	8	0.1951	19.51	WM
Trajectory1.WM_WM_5	41	Oligodendrocyte_Lineage	29	0.7073	70.73	WM
Trajectory1.WM_WM_5	41	OPC	1	0.0244	2.44	WM
Trajectory1.WM_WM_6	42	Astrocyte	2	0.0476	4.76	WM
Trajectory1.WM_WM_6	42	Glutamatergic_Neuron	1	0.0238	2.38	WM
Trajectory1.WM_WM_6	42	Microglia_Macrophage	5	0.119	11.9	WM
Trajectory1.WM_WM_6	42	Oligodendrocyte_Lineage	30	0.7143	71.43	WM
Trajectory1.WM_WM_6	42	OPC	4	0.0952	9.52	WM
Trajectory1.WM_WM_7	58	Astrocyte	6	0.1034	10.34	WM
Trajectory1.WM_WM_7	58	Microglia_Macrophage	9	0.1552	15.52	WM
Trajectory1.WM_WM_7	58	Oligodendrocyte_Lineage	42	0.7241	72.41	WM
Trajectory1.WM_WM_7	58	OPC	1	0.0172	1.72	WM
Trajectory1.WM_WM_8	24	Glutamatergic_Neuron	1	0.0417	4.17	WM
Trajectory1.WM_WM_8	24	Microglia_Macrophage	3	0.125	12.5	WM
Trajectory1.WM_WM_8	24	Oligodendrocyte_Lineage	18	0.75	75	WM
Trajectory1.WM_WM_8	24	OPC	2	0.0833	8.33	WM
Trajectory2.1_1	12	Astrocyte	4	0.3333	33.33	1
Trajectory2.1_1	12	GABAergic_Neuron	1	0.0833	8.33	1
Trajectory2.1_1	12	Glutamatergic_Neuron	2	0.1667	16.67	1
Trajectory2.1_1	12	Microglia_Macrophage	4	0.3333	33.33	1
Trajectory2.1_1	12	Oligodendrocyte_Lineage	1	0.0833	8.33	1
Trajectory2.1_2	15	Astrocyte	1	0.0667	6.67	2
Trajectory2.1_2	15	GABAergic_Neuron	3	0.2	20	2
Trajectory2.1_2	15	Glutamatergic_Neuron	7	0.4667	46.67	2
Trajectory2.1_2	15	Oligodendrocyte_Lineage	4	0.2667	26.67	2
Trajectory2.1_3	18	Glutamatergic_Neuron	8	0.4444	44.44	3
Trajectory2.1_3	18	Microglia_Macrophage	1	0.0556	5.56	3
Trajectory2.1_3	18	Oligodendrocyte_Lineage	9	0.5	50	3
Trajectory2.1_4	23	Astrocyte	2	0.087	8.7	4
Trajectory2.1_4	23	GABAergic_Neuron	1	0.0435	4.35	4
Trajectory2.1_4	23	Glutamatergic_Neuron	13	0.5652	56.52	4
Trajectory2.1_4	23	Oligodendrocyte_Lineage	7	0.3043	30.43	4
Trajectory2.1_5	11	GABAergic_Neuron	1	0.0909	9.09	5
Trajectory2.1_5	11	Glutamatergic_Neuron	2	0.1818	18.18	5
Trajectory2.1_5	11	Microglia_Macrophage	3	0.2727	27.27	5
Trajectory2.1_5	11	Oligodendrocyte_Lineage	4	0.3636	36.36	5
Trajectory2.1_5	11	OPC	1	0.0909	9.09	5
Trajectory2.1_6	14	GABAergic_Neuron	1	0.0714	7.14	6
Trajectory2.1_6	14	Oligodendrocyte_Lineage	11	0.7857	78.57	6
Trajectory2.1_6	14	OPC	2	0.1429	14.29	6
Trajectory2.1_7	4	Microglia_Macrophage	1	0.25	25	7
Trajectory2.1_7	4	Oligodendrocyte_Lineage	3	0.75	75	7
Trajectory2.1_8	19	Astrocyte	1	0.0526	5.26	8
Trajectory2.1_8	19	Glutamatergic_Neuron	1	0.0526	5.26	8
Trajectory2.1_8	19	Microglia_Macrophage	5	0.2632	26.32	8
Trajectory2.1_8	19	Oligodendrocyte_Lineage	12	0.6316	63.16	8
Trajectory2.2_1	22	GABAergic_Neuron	1	0.0455	4.55	1
Trajectory2.2_1	22	Glutamatergic_Neuron	17	0.7727	77.27	1
Trajectory2.2_1	22	Microglia_Macrophage	1	0.0455	4.55	1
Trajectory2.2_1	22	Oligodendrocyte_Lineage	1	0.0455	4.55	1
Trajectory2.2_1	22	OPC	2	0.0909	9.09	1
Trajectory2.2_2	16	Astrocyte	3	0.1875	18.75	2
Trajectory2.2_2	16	GABAergic_Neuron	1	0.0625	6.25	2
Trajectory2.2_2	16	Glutamatergic_Neuron	8	0.5	50	2
Trajectory2.2_2	16	Microglia_Macrophage	1	0.0625	6.25	2
Trajectory2.2_2	16	Oligodendrocyte_Lineage	1	0.0625	6.25	2
Trajectory2.2_2	16	OPC	2	0.125	12.5	2
Trajectory2.2_3	9	GABAergic_Neuron	1	0.1111	11.11	3
Trajectory2.2_3	9	Glutamatergic_Neuron	3	0.3333	33.33	3
Trajectory2.2_3	9	Oligodendrocyte_Lineage	5	0.5556	55.56	3
Trajectory2.2_4	41	GABAergic_Neuron	2	0.0488	4.88	4
Trajectory2.2_4	41	Glutamatergic_Neuron	26	0.6341	63.41	4
Trajectory2.2_4	41	Oligodendrocyte_Lineage	12	0.2927	29.27	4
Trajectory2.2_4	41	OPC	1	0.0244	2.44	4
Trajectory2.2_5	13	GABAergic_Neuron	2	0.1538	15.38	5
Trajectory2.2_5	13	Glutamatergic_Neuron	5	0.3846	38.46	5
Trajectory2.2_5	13	Oligodendrocyte_Lineage	6	0.4615	46.15	5
Trajectory2.2_6	16	Astrocyte	1	0.0625	6.25	6
Trajectory2.2_6	16	Glutamatergic_Neuron	5	0.3125	31.25	6
Trajectory2.2_6	16	Microglia_Macrophage	1	0.0625	6.25	6
Trajectory2.2_6	16	Oligodendrocyte_Lineage	8	0.5	50	6
Trajectory2.2_6	16	OPC	1	0.0625	6.25	6
Trajectory2.2_7	10	Oligodendrocyte_Lineage	10	1	100	7
Trajectory2.2_8	7	Microglia_Macrophage	1	0.1429	14.29	8
Trajectory2.2_8	7	Oligodendrocyte_Lineage	5	0.7143	71.43	8
Trajectory2.2_8	7	OPC	1	0.1429	14.29	8
Trajectory2.3_1	86	Astrocyte	5	0.0581	5.81	1
Trajectory2.3_1	86	GABAergic_Neuron	18	0.2093	20.93	1
Trajectory2.3_1	86	Glutamatergic_Neuron	40	0.4651	46.51	1
Trajectory2.3_1	86	Microglia_Macrophage	7	0.0814	8.14	1
Trajectory2.3_1	86	Oligodendrocyte_Lineage	14	0.1628	16.28	1
Trajectory2.3_1	86	OPC	2	0.0233	2.33	1
Trajectory2.3_2	42	Astrocyte	2	0.0476	4.76	2
Trajectory2.3_2	42	GABAergic_Neuron	5	0.119	11.9	2
Trajectory2.3_2	42	Glutamatergic_Neuron	25	0.5952	59.52	2
Trajectory2.3_2	42	Microglia_Macrophage	1	0.0238	2.38	2
Trajectory2.3_2	42	Oligodendrocyte_Lineage	5	0.119	11.9	2
Trajectory2.3_2	42	OPC	4	0.0952	9.52	2
Trajectory2.3_3	14	Astrocyte	1	0.0714	7.14	3
Trajectory2.3_3	14	GABAergic_Neuron	1	0.0714	7.14	3
Trajectory2.3_3	14	Glutamatergic_Neuron	5	0.3571	35.71	3
Trajectory2.3_3	14	Microglia_Macrophage	1	0.0714	7.14	3
Trajectory2.3_3	14	Oligodendrocyte_Lineage	5	0.3571	35.71	3
Trajectory2.3_3	14	OPC	1	0.0714	7.14	3
Trajectory2.3_4	39	Astrocyte	1	0.0256	2.56	4
Trajectory2.3_4	39	GABAergic_Neuron	3	0.0769	7.69	4
Trajectory2.3_4	39	Glutamatergic_Neuron	21	0.5385	53.85	4
Trajectory2.3_4	39	Microglia_Macrophage	1	0.0256	2.56	4
Trajectory2.3_4	39	Oligodendrocyte_Lineage	10	0.2564	25.64	4
Trajectory2.3_4	39	OPC	3	0.0769	7.69	4
Trajectory2.3_5	60	Astrocyte	1	0.0167	1.67	5
Trajectory2.3_5	60	GABAergic_Neuron	2	0.0333	3.33	5
Trajectory2.3_5	60	Glutamatergic_Neuron	42	0.7	70	5
Trajectory2.3_5	60	Oligodendrocyte_Lineage	13	0.2167	21.67	5
Trajectory2.3_5	60	OPC	2	0.0333	3.33	5
Trajectory2.3_6	46	Astrocyte	5	0.1087	10.87	6
Trajectory2.3_6	46	GABAergic_Neuron	3	0.0652	6.52	6
Trajectory2.3_6	46	Glutamatergic_Neuron	24	0.5217	52.17	6
Trajectory2.3_6	46	Microglia_Macrophage	2	0.0435	4.35	6
Trajectory2.3_6	46	Oligodendrocyte_Lineage	9	0.1957	19.57	6
Trajectory2.3_6	46	OPC	3	0.0652	6.52	6
Trajectory2.3_7	21	GABAergic_Neuron	1	0.0476	4.76	7
Trajectory2.3_7	21	Glutamatergic_Neuron	3	0.1429	14.29	7
Trajectory2.3_7	21	Microglia_Macrophage	1	0.0476	4.76	7
Trajectory2.3_7	21	Oligodendrocyte_Lineage	14	0.6667	66.67	7
Trajectory2.3_7	21	OPC	2	0.0952	9.52	7
Trajectory2.3_8	27	Glutamatergic_Neuron	1	0.037	3.7	8
Trajectory2.3_8	27	Microglia_Macrophage	4	0.1481	14.81	8
Trajectory2.3_8	27	Oligodendrocyte_Lineage	21	0.7778	77.78	8
Trajectory2.3_8	27	OPC	1	0.037	3.7	8
Trajectory2.4_1	20	Astrocyte	6	0.3	30	1
Trajectory2.4_1	20	GABAergic_Neuron	2	0.1	10	1
Trajectory2.4_1	20	Glutamatergic_Neuron	1	0.05	5	1
Trajectory2.4_1	20	Microglia_Macrophage	2	0.1	10	1
Trajectory2.4_1	20	Oligodendrocyte_Lineage	7	0.35	35	1
Trajectory2.4_1	20	OPC	2	0.1	10	1
Trajectory2.4_2	29	Astrocyte	1	0.0345	3.45	2
Trajectory2.4_2	29	GABAergic_Neuron	2	0.069	6.9	2
Trajectory2.4_2	29	Glutamatergic_Neuron	18	0.6207	62.07	2
Trajectory2.4_2	29	Microglia_Macrophage	2	0.069	6.9	2
Trajectory2.4_2	29	Oligodendrocyte_Lineage	5	0.1724	17.24	2
Trajectory2.4_2	29	OPC	1	0.0345	3.45	2
Trajectory2.4_3	16	GABAergic_Neuron	4	0.25	25	3
Trajectory2.4_3	16	Glutamatergic_Neuron	5	0.3125	31.25	3
Trajectory2.4_3	16	Microglia_Macrophage	1	0.0625	6.25	3
Trajectory2.4_3	16	Oligodendrocyte_Lineage	6	0.375	37.5	3
Trajectory2.4_4	14	Astrocyte	1	0.0714	7.14	4
Trajectory2.4_4	14	GABAergic_Neuron	2	0.1429	14.29	4
Trajectory2.4_4	14	Glutamatergic_Neuron	5	0.3571	35.71	4
Trajectory2.4_4	14	Oligodendrocyte_Lineage	6	0.4286	42.86	4
Trajectory2.4_5	42	Astrocyte	2	0.0476	4.76	5
Trajectory2.4_5	42	GABAergic_Neuron	4	0.0952	9.52	5
Trajectory2.4_5	42	Glutamatergic_Neuron	23	0.5476	54.76	5
Trajectory2.4_5	42	Microglia_Macrophage	1	0.0238	2.38	5
Trajectory2.4_5	42	Oligodendrocyte_Lineage	11	0.2619	26.19	5
Trajectory2.4_5	42	OPC	1	0.0238	2.38	5
Trajectory2.4_6	20	Astrocyte	2	0.1	10	6
Trajectory2.4_6	20	GABAergic_Neuron	1	0.05	5	6
Trajectory2.4_6	20	Glutamatergic_Neuron	10	0.5	50	6
Trajectory2.4_6	20	Oligodendrocyte_Lineage	7	0.35	35	6
Trajectory2.4_7	28	GABAergic_Neuron	1	0.0357	3.57	7
Trajectory2.4_7	28	Glutamatergic_Neuron	7	0.25	25	7
Trajectory2.4_7	28	Microglia_Macrophage	1	0.0357	3.57	7
Trajectory2.4_7	28	Oligodendrocyte_Lineage	19	0.6786	67.86	7
Trajectory2.4_8	4	Oligodendrocyte_Lineage	4	1	100	8
Trajectory2.5_1	12	GABAergic_Neuron	4	0.3333	33.33	1
Trajectory2.5_1	12	Glutamatergic_Neuron	3	0.25	25	1
Trajectory2.5_1	12	Microglia_Macrophage	2	0.1667	16.67	1
Trajectory2.5_1	12	Oligodendrocyte_Lineage	3	0.25	25	1
Trajectory2.5_2	14	Astrocyte	2	0.1429	14.29	2
Trajectory2.5_2	14	GABAergic_Neuron	3	0.2143	21.43	2
Trajectory2.5_2	14	Glutamatergic_Neuron	3	0.2143	21.43	2
Trajectory2.5_2	14	Microglia_Macrophage	3	0.2143	21.43	2
Trajectory2.5_2	14	Oligodendrocyte_Lineage	1	0.0714	7.14	2
Trajectory2.5_2	14	OPC	2	0.1429	14.29	2
Trajectory2.5_3	34	Astrocyte	4	0.1176	11.76	3
Trajectory2.5_3	34	GABAergic_Neuron	5	0.1471	14.71	3
Trajectory2.5_3	34	Glutamatergic_Neuron	12	0.3529	35.29	3
Trajectory2.5_3	34	Microglia_Macrophage	3	0.0882	8.82	3
Trajectory2.5_3	34	Oligodendrocyte_Lineage	7	0.2059	20.59	3
Trajectory2.5_3	34	OPC	3	0.0882	8.82	3
Trajectory2.5_4	67	GABAergic_Neuron	6	0.0896	8.96	4
Trajectory2.5_4	67	Glutamatergic_Neuron	27	0.403	40.3	4
Trajectory2.5_4	67	Microglia_Macrophage	2	0.0299	2.99	4
Trajectory2.5_4	67	Oligodendrocyte_Lineage	28	0.4179	41.79	4
Trajectory2.5_4	67	OPC	4	0.0597	5.97	4
Trajectory2.5_5	41	GABAergic_Neuron	3	0.0732	7.32	5
Trajectory2.5_5	41	Glutamatergic_Neuron	16	0.3902	39.02	5
Trajectory2.5_5	41	Oligodendrocyte_Lineage	22	0.5366	53.66	5
Trajectory2.5_6	39	Astrocyte	1	0.0256	2.56	6
Trajectory2.5_6	39	GABAergic_Neuron	3	0.0769	7.69	6
Trajectory2.5_6	39	Glutamatergic_Neuron	14	0.359	35.9	6
Trajectory2.5_6	39	Oligodendrocyte_Lineage	21	0.5385	53.85	6
Trajectory2.5_7	11	GABAergic_Neuron	1	0.0909	9.09	7
Trajectory2.5_7	11	Glutamatergic_Neuron	1	0.0909	9.09	7
Trajectory2.5_7	11	Microglia_Macrophage	1	0.0909	9.09	7
Trajectory2.5_7	11	Oligodendrocyte_Lineage	8	0.7273	72.73	7
Trajectory2.5_8	33	Astrocyte	2	0.0606	6.06	8
Trajectory2.5_8	33	Glutamatergic_Neuron	3	0.0909	9.09	8
Trajectory2.5_8	33	Microglia_Macrophage	7	0.2121	21.21	8
Trajectory2.5_8	33	Oligodendrocyte_Lineage	21	0.6364	63.64	8
Trajectory2.6_1	15	GABAergic_Neuron	4	0.2667	26.67	1
Trajectory2.6_1	15	Glutamatergic_Neuron	8	0.5333	53.33	1
Trajectory2.6_1	15	Microglia_Macrophage	2	0.1333	13.33	1
Trajectory2.6_1	15	Oligodendrocyte_Lineage	1	0.0667	6.67	1
Trajectory2.6_2	14	Astrocyte	1	0.0714	7.14	2
Trajectory2.6_2	14	GABAergic_Neuron	1	0.0714	7.14	2
Trajectory2.6_2	14	Glutamatergic_Neuron	6	0.4286	42.86	2
Trajectory2.6_2	14	Microglia_Macrophage	1	0.0714	7.14	2
Trajectory2.6_2	14	Oligodendrocyte_Lineage	4	0.2857	28.57	2
Trajectory2.6_2	14	OPC	1	0.0714	7.14	2
Trajectory2.6_3	15	Astrocyte	1	0.0667	6.67	3
Trajectory2.6_3	15	GABAergic_Neuron	3	0.2	20	3
Trajectory2.6_3	15	Glutamatergic_Neuron	5	0.3333	33.33	3
Trajectory2.6_3	15	Microglia_Macrophage	3	0.2	20	3
Trajectory2.6_3	15	Oligodendrocyte_Lineage	3	0.2	20	3
Trajectory2.6_4	37	Astrocyte	3	0.0811	8.11	4
Trajectory2.6_4	37	GABAergic_Neuron	2	0.0541	5.41	4
Trajectory2.6_4	37	Glutamatergic_Neuron	20	0.5405	54.05	4
Trajectory2.6_4	37	Microglia_Macrophage	5	0.1351	13.51	4
Trajectory2.6_4	37	Oligodendrocyte_Lineage	7	0.1892	18.92	4
Trajectory2.6_5	14	GABAergic_Neuron	1	0.0714	7.14	5
Trajectory2.6_5	14	Glutamatergic_Neuron	5	0.3571	35.71	5
Trajectory2.6_5	14	Oligodendrocyte_Lineage	7	0.5	50	5
Trajectory2.6_5	14	OPC	1	0.0714	7.14	5
Trajectory2.6_6	13	Astrocyte	1	0.0769	7.69	6
Trajectory2.6_6	13	GABAergic_Neuron	3	0.2308	23.08	6
Trajectory2.6_6	13	Glutamatergic_Neuron	4	0.3077	30.77	6
Trajectory2.6_6	13	Microglia_Macrophage	1	0.0769	7.69	6
Trajectory2.6_6	13	Oligodendrocyte_Lineage	3	0.2308	23.08	6
Trajectory2.6_6	13	OPC	1	0.0769	7.69	6
Trajectory2.6_7	21	Glutamatergic_Neuron	2	0.0952	9.52	7
Trajectory2.6_7	21	Oligodendrocyte_Lineage	19	0.9048	90.48	7
Trajectory2.6_8	34	Glutamatergic_Neuron	4	0.1176	11.76	8
Trajectory2.6_8	34	Microglia_Macrophage	2	0.0588	5.88	8
Trajectory2.6_8	34	Oligodendrocyte_Lineage	27	0.7941	79.41	8
Trajectory2.6_8	34	OPC	1	0.0294	2.94	8
Trajectory2.7_1	14	Astrocyte	2	0.1429	14.29	1
Trajectory2.7_1	14	GABAergic_Neuron	2	0.1429	14.29	1
Trajectory2.7_1	14	Glutamatergic_Neuron	7	0.5	50	1
Trajectory2.7_1	14	Microglia_Macrophage	1	0.0714	7.14	1
Trajectory2.7_1	14	Oligodendrocyte_Lineage	2	0.1429	14.29	1
Trajectory2.7_2	18	Astrocyte	1	0.0556	5.56	2
Trajectory2.7_2	18	GABAergic_Neuron	2	0.1111	11.11	2
Trajectory2.7_2	18	Glutamatergic_Neuron	3	0.1667	16.67	2
Trajectory2.7_2	18	Microglia_Macrophage	4	0.2222	22.22	2
Trajectory2.7_2	18	Oligodendrocyte_Lineage	7	0.3889	38.89	2
Trajectory2.7_2	18	OPC	1	0.0556	5.56	2
Trajectory2.7_3	10	Astrocyte	1	0.1	10	3
Trajectory2.7_3	10	GABAergic_Neuron	2	0.2	20	3
Trajectory2.7_3	10	Glutamatergic_Neuron	2	0.2	20	3
Trajectory2.7_3	10	Oligodendrocyte_Lineage	5	0.5	50	3
Trajectory2.7_4	8	Glutamatergic_Neuron	6	0.75	75	4
Trajectory2.7_4	8	Oligodendrocyte_Lineage	2	0.25	25	4
Trajectory2.7_5	9	Glutamatergic_Neuron	4	0.4444	44.44	5
Trajectory2.7_5	9	Microglia_Macrophage	2	0.2222	22.22	5
Trajectory2.7_5	9	Oligodendrocyte_Lineage	3	0.3333	33.33	5
Trajectory2.7_6	9	Oligodendrocyte_Lineage	9	1	100	6
Trajectory2.7_7	25	Astrocyte	1	0.04	4	7
Trajectory2.7_7	25	Glutamatergic_Neuron	4	0.16	16	7
Trajectory2.7_7	25	Microglia_Macrophage	3	0.12	12	7
Trajectory2.7_7	25	Oligodendrocyte_Lineage	17	0.68	68	7
Trajectory2.7_8	49	Astrocyte	3	0.0612	6.12	8
Trajectory2.7_8	49	Glutamatergic_Neuron	1	0.0204	2.04	8
Trajectory2.7_8	49	Microglia_Macrophage	5	0.102	10.2	8
Trajectory2.7_8	49	Oligodendrocyte_Lineage	38	0.7755	77.55	8
Trajectory2.7_8	49	OPC	2	0.0408	4.08	8
Trajectory2.WM_WM_1	37	Astrocyte	2	0.0541	5.41	WM
Trajectory2.WM_WM_1	37	GABAergic_Neuron	1	0.027	2.7	WM
Trajectory2.WM_WM_1	37	Glutamatergic_Neuron	1	0.027	2.7	WM
Trajectory2.WM_WM_1	37	Microglia_Macrophage	5	0.1351	13.51	WM
Trajectory2.WM_WM_1	37	Oligodendrocyte_Lineage	28	0.7568	75.68	WM
Trajectory2.WM_WM_2	12	Glutamatergic_Neuron	2	0.1667	16.67	WM
Trajectory2.WM_WM_2	12	Oligodendrocyte_Lineage	9	0.75	75	WM
Trajectory2.WM_WM_2	12	OPC	1	0.0833	8.33	WM
Trajectory2.WM_WM_3	27	Astrocyte	3	0.1111	11.11	WM
Trajectory2.WM_WM_3	27	Glutamatergic_Neuron	1	0.037	3.7	WM
Trajectory2.WM_WM_3	27	Microglia_Macrophage	5	0.1852	18.52	WM
Trajectory2.WM_WM_3	27	Oligodendrocyte_Lineage	16	0.5926	59.26	WM
Trajectory2.WM_WM_3	27	OPC	2	0.0741	7.41	WM
Trajectory2.WM_WM_4	12	Astrocyte	1	0.0833	8.33	WM
Trajectory2.WM_WM_4	12	Microglia_Macrophage	1	0.0833	8.33	WM
Trajectory2.WM_WM_4	12	Oligodendrocyte_Lineage	10	0.8333	83.33	WM
Trajectory2.WM_WM_5	9	Microglia_Macrophage	1	0.1111	11.11	WM
Trajectory2.WM_WM_5	9	Oligodendrocyte_Lineage	7	0.7778	77.78	WM
Trajectory2.WM_WM_5	9	OPC	1	0.1111	11.11	WM
Trajectory2.WM_WM_6	14	Astrocyte	1	0.0714	7.14	WM
Trajectory2.WM_WM_6	14	Microglia_Macrophage	1	0.0714	7.14	WM
Trajectory2.WM_WM_6	14	Oligodendrocyte_Lineage	12	0.8571	85.71	WM
Trajectory2.WM_WM_7	23	Astrocyte	2	0.087	8.7	WM
Trajectory2.WM_WM_7	23	Glutamatergic_Neuron	2	0.087	8.7	WM
Trajectory2.WM_WM_7	23	Microglia_Macrophage	2	0.087	8.7	WM
Trajectory2.WM_WM_7	23	Oligodendrocyte_Lineage	17	0.7391	73.91	WM
Trajectory2.WM_WM_8	64	Astrocyte	5	0.0781	7.81	WM
Trajectory2.WM_WM_8	64	Microglia_Macrophage	8	0.125	12.5	WM
Trajectory2.WM_WM_8	64	Oligodendrocyte_Lineage	48	0.75	75	WM
Trajectory2.WM_WM_8	64	OPC	3	0.0469	4.69	WM
Trajectory3.1_1	10	Astrocyte	1	0.1	10	1
Trajectory3.1_1	10	Glutamatergic_Neuron	6	0.6	60	1
Trajectory3.1_1	10	Microglia_Macrophage	1	0.1	10	1
Trajectory3.1_1	10	Oligodendrocyte_Lineage	1	0.1	10	1
Trajectory3.1_1	10	OPC	1	0.1	10	1
Trajectory3.1_2	8	Astrocyte	1	0.125	12.5	2
Trajectory3.1_2	8	GABAergic_Neuron	4	0.5	50	2
Trajectory3.1_2	8	Glutamatergic_Neuron	2	0.25	25	2
Trajectory3.1_2	8	Oligodendrocyte_Lineage	1	0.125	12.5	2
Trajectory3.1_3	21	Astrocyte	3	0.1429	14.29	3
Trajectory3.1_3	21	GABAergic_Neuron	3	0.1429	14.29	3
Trajectory3.1_3	21	Glutamatergic_Neuron	8	0.381	38.1	3
Trajectory3.1_3	21	Microglia_Macrophage	2	0.0952	9.52	3
Trajectory3.1_3	21	Oligodendrocyte_Lineage	5	0.2381	23.81	3
Trajectory3.1_4	9	Astrocyte	1	0.1111	11.11	4
Trajectory3.1_4	9	GABAergic_Neuron	1	0.1111	11.11	4
Trajectory3.1_4	9	Glutamatergic_Neuron	4	0.4444	44.44	4
Trajectory3.1_4	9	Oligodendrocyte_Lineage	3	0.3333	33.33	4
Trajectory3.1_5	21	Astrocyte	1	0.0476	4.76	5
Trajectory3.1_5	21	GABAergic_Neuron	2	0.0952	9.52	5
Trajectory3.1_5	21	Glutamatergic_Neuron	16	0.7619	76.19	5
Trajectory3.1_5	21	Oligodendrocyte_Lineage	2	0.0952	9.52	5
Trajectory3.1_6	9	Astrocyte	1	0.1111	11.11	6
Trajectory3.1_6	9	Glutamatergic_Neuron	1	0.1111	11.11	6
Trajectory3.1_6	9	Microglia_Macrophage	2	0.2222	22.22	6
Trajectory3.1_6	9	Oligodendrocyte_Lineage	5	0.5556	55.56	6
Trajectory3.1_7	12	Oligodendrocyte_Lineage	12	1	100	7
Trajectory3.1_8	61	Astrocyte	6	0.0984	9.84	8
Trajectory3.1_8	61	Glutamatergic_Neuron	1	0.0164	1.64	8
Trajectory3.1_8	61	Microglia_Macrophage	5	0.082	8.2	8
Trajectory3.1_8	61	Oligodendrocyte_Lineage	47	0.7705	77.05	8
Trajectory3.1_8	61	OPC	2	0.0328	3.28	8
Trajectory3.2_1	33	Astrocyte	1	0.0303	3.03	1
Trajectory3.2_1	33	GABAergic_Neuron	8	0.2424	24.24	1
Trajectory3.2_1	33	Glutamatergic_Neuron	20	0.6061	60.61	1
Trajectory3.2_1	33	Microglia_Macrophage	1	0.0303	3.03	1
Trajectory3.2_1	33	Oligodendrocyte_Lineage	2	0.0606	6.06	1
Trajectory3.2_1	33	OPC	1	0.0303	3.03	1
Trajectory3.2_2	5	GABAergic_Neuron	2	0.4	40	2
Trajectory3.2_2	5	Glutamatergic_Neuron	2	0.4	40	2
Trajectory3.2_2	5	Oligodendrocyte_Lineage	1	0.2	20	2
Trajectory3.2_3	21	Astrocyte	2	0.0952	9.52	3
Trajectory3.2_3	21	GABAergic_Neuron	4	0.1905	19.05	3
Trajectory3.2_3	21	Glutamatergic_Neuron	10	0.4762	47.62	3
Trajectory3.2_3	21	Oligodendrocyte_Lineage	5	0.2381	23.81	3
Trajectory3.2_4	16	Astrocyte	1	0.0625	6.25	4
Trajectory3.2_4	16	GABAergic_Neuron	2	0.125	12.5	4
Trajectory3.2_4	16	Glutamatergic_Neuron	9	0.5625	56.25	4
Trajectory3.2_4	16	Oligodendrocyte_Lineage	4	0.25	25	4
Trajectory3.2_5	14	GABAergic_Neuron	3	0.2143	21.43	5
Trajectory3.2_5	14	Glutamatergic_Neuron	6	0.4286	42.86	5
Trajectory3.2_5	14	Microglia_Macrophage	2	0.1429	14.29	5
Trajectory3.2_5	14	Oligodendrocyte_Lineage	3	0.2143	21.43	5
Trajectory3.2_6	17	Microglia_Macrophage	3	0.1765	17.65	6
Trajectory3.2_6	17	Oligodendrocyte_Lineage	13	0.7647	76.47	6
Trajectory3.2_6	17	OPC	1	0.0588	5.88	6
Trajectory3.2_7	4	Astrocyte	1	0.25	25	7
Trajectory3.2_7	4	Oligodendrocyte_Lineage	3	0.75	75	7
Trajectory3.2_8	54	Astrocyte	3	0.0556	5.56	8
Trajectory3.2_8	54	GABAergic_Neuron	2	0.037	3.7	8
Trajectory3.2_8	54	Microglia_Macrophage	6	0.1111	11.11	8
Trajectory3.2_8	54	Oligodendrocyte_Lineage	42	0.7778	77.78	8
Trajectory3.2_8	54	OPC	1	0.0185	1.85	8
Trajectory3.3_1	3	GABAergic_Neuron	1	0.3333	33.33	1
Trajectory3.3_1	3	Microglia_Macrophage	2	0.6667	66.67	1
Trajectory3.3_2	7	Astrocyte	1	0.1429	14.29	2
Trajectory3.3_2	7	GABAergic_Neuron	2	0.2857	28.57	2
Trajectory3.3_2	7	Glutamatergic_Neuron	3	0.4286	42.86	2
Trajectory3.3_2	7	Oligodendrocyte_Lineage	1	0.1429	14.29	2
Trajectory3.3_3	7	GABAergic_Neuron	1	0.1429	14.29	3
Trajectory3.3_3	7	Glutamatergic_Neuron	3	0.4286	42.86	3
Trajectory3.3_3	7	Oligodendrocyte_Lineage	3	0.4286	42.86	3
Trajectory3.3_4	5	Glutamatergic_Neuron	3	0.6	60	4
Trajectory3.3_4	5	Oligodendrocyte_Lineage	2	0.4	40	4
Trajectory3.3_5	19	Astrocyte	1	0.0526	5.26	5
Trajectory3.3_5	19	Glutamatergic_Neuron	10	0.5263	52.63	5
Trajectory3.3_5	19	Oligodendrocyte_Lineage	6	0.3158	31.58	5
Trajectory3.3_5	19	OPC	2	0.1053	10.53	5
Trajectory3.3_6	13	GABAergic_Neuron	3	0.2308	23.08	6
Trajectory3.3_6	13	Glutamatergic_Neuron	5	0.3846	38.46	6
Trajectory3.3_6	13	Oligodendrocyte_Lineage	4	0.3077	30.77	6
Trajectory3.3_6	13	OPC	1	0.0769	7.69	6
Trajectory3.3_7	13	GABAergic_Neuron	1	0.0769	7.69	7
Trajectory3.3_7	13	Glutamatergic_Neuron	5	0.3846	38.46	7
Trajectory3.3_7	13	Microglia_Macrophage	2	0.1538	15.38	7
Trajectory3.3_7	13	Oligodendrocyte_Lineage	5	0.3846	38.46	7
Trajectory3.3_8	43	Glutamatergic_Neuron	4	0.093	9.3	8
Trajectory3.3_8	43	Microglia_Macrophage	6	0.1395	13.95	8
Trajectory3.3_8	43	Oligodendrocyte_Lineage	30	0.6977	69.77	8
Trajectory3.3_8	43	OPC	3	0.0698	6.98	8
Trajectory3.4_1	11	Astrocyte	2	0.1818	18.18	1
Trajectory3.4_1	11	GABAergic_Neuron	4	0.3636	36.36	1
Trajectory3.4_1	11	Glutamatergic_Neuron	2	0.1818	18.18	1
Trajectory3.4_1	11	Microglia_Macrophage	1	0.0909	9.09	1
Trajectory3.4_1	11	Oligodendrocyte_Lineage	2	0.1818	18.18	1
Trajectory3.4_2	8	Glutamatergic_Neuron	5	0.625	62.5	2
Trajectory3.4_2	8	Oligodendrocyte_Lineage	2	0.25	25	2
Trajectory3.4_2	8	OPC	1	0.125	12.5	2
Trajectory3.4_3	27	Astrocyte	2	0.0741	7.41	3
Trajectory3.4_3	27	GABAergic_Neuron	1	0.037	3.7	3
Trajectory3.4_3	27	Glutamatergic_Neuron	14	0.5185	51.85	3
Trajectory3.4_3	27	Oligodendrocyte_Lineage	9	0.3333	33.33	3
Trajectory3.4_3	27	OPC	1	0.037	3.7	3
Trajectory3.4_4	43	Astrocyte	2	0.0465	4.65	4
Trajectory3.4_4	43	GABAergic_Neuron	7	0.1628	16.28	4
Trajectory3.4_4	43	Glutamatergic_Neuron	22	0.5116	51.16	4
Trajectory3.4_4	43	Microglia_Macrophage	1	0.0233	2.33	4
Trajectory3.4_4	43	Oligodendrocyte_Lineage	9	0.2093	20.93	4
Trajectory3.4_4	43	OPC	2	0.0465	4.65	4
Trajectory3.4_5	30	Astrocyte	2	0.0667	6.67	5
Trajectory3.4_5	30	Glutamatergic_Neuron	15	0.5	50	5
Trajectory3.4_5	30	Microglia_Macrophage	1	0.0333	3.33	5
Trajectory3.4_5	30	Oligodendrocyte_Lineage	8	0.2667	26.67	5
Trajectory3.4_5	30	OPC	4	0.1333	13.33	5
Trajectory3.4_6	17	Glutamatergic_Neuron	3	0.1765	17.65	6
Trajectory3.4_6	17	Microglia_Macrophage	1	0.0588	5.88	6
Trajectory3.4_6	17	Oligodendrocyte_Lineage	12	0.7059	70.59	6
Trajectory3.4_6	17	OPC	1	0.0588	5.88	6
Trajectory3.4_7	9	Glutamatergic_Neuron	1	0.1111	11.11	7
Trajectory3.4_7	9	Microglia_Macrophage	2	0.2222	22.22	7
Trajectory3.4_7	9	Oligodendrocyte_Lineage	6	0.6667	66.67	7
Trajectory3.4_8	74	Astrocyte	4	0.0541	5.41	8
Trajectory3.4_8	74	GABAergic_Neuron	3	0.0405	4.05	8
Trajectory3.4_8	74	Glutamatergic_Neuron	2	0.027	2.7	8
Trajectory3.4_8	74	Microglia_Macrophage	8	0.1081	10.81	8
Trajectory3.4_8	74	Oligodendrocyte_Lineage	55	0.7432	74.32	8
Trajectory3.4_8	74	OPC	2	0.027	2.7	8
Trajectory3.5_1	4	GABAergic_Neuron	1	0.25	25	1
Trajectory3.5_1	4	Microglia_Macrophage	1	0.25	25	1
Trajectory3.5_1	4	Oligodendrocyte_Lineage	2	0.5	50	1
Trajectory3.5_2	8	GABAergic_Neuron	3	0.375	37.5	2
Trajectory3.5_2	8	Glutamatergic_Neuron	4	0.5	50	2
Trajectory3.5_2	8	Oligodendrocyte_Lineage	1	0.125	12.5	2
Trajectory3.5_3	9	GABAergic_Neuron	2	0.2222	22.22	3
Trajectory3.5_3	9	Glutamatergic_Neuron	4	0.4444	44.44	3
Trajectory3.5_3	9	Oligodendrocyte_Lineage	2	0.2222	22.22	3
Trajectory3.5_3	9	OPC	1	0.1111	11.11	3
Trajectory3.5_4	4	GABAergic_Neuron	1	0.25	25	4
Trajectory3.5_4	4	Glutamatergic_Neuron	3	0.75	75	4
Trajectory3.5_5	22	Astrocyte	3	0.1364	13.64	5
Trajectory3.5_5	22	GABAergic_Neuron	2	0.0909	9.09	5
Trajectory3.5_5	22	Glutamatergic_Neuron	11	0.5	50	5
Trajectory3.5_5	22	Microglia_Macrophage	2	0.0909	9.09	5
Trajectory3.5_5	22	Oligodendrocyte_Lineage	4	0.1818	18.18	5
Trajectory3.5_6	10	Glutamatergic_Neuron	2	0.2	20	6
Trajectory3.5_6	10	Microglia_Macrophage	1	0.1	10	6
Trajectory3.5_6	10	Oligodendrocyte_Lineage	7	0.7	70	6
Trajectory3.5_7	45	Astrocyte	1	0.0222	2.22	7
Trajectory3.5_7	45	GABAergic_Neuron	2	0.0444	4.44	7
Trajectory3.5_7	45	Glutamatergic_Neuron	30	0.6667	66.67	7
Trajectory3.5_7	45	Microglia_Macrophage	3	0.0667	6.67	7
Trajectory3.5_7	45	Oligodendrocyte_Lineage	8	0.1778	17.78	7
Trajectory3.5_7	45	OPC	1	0.0222	2.22	7
Trajectory3.5_8	104	Astrocyte	3	0.0288	2.88	8
Trajectory3.5_8	104	GABAergic_Neuron	7	0.0673	6.73	8
Trajectory3.5_8	104	Glutamatergic_Neuron	49	0.4712	47.12	8
Trajectory3.5_8	104	Microglia_Macrophage	4	0.0385	3.85	8
Trajectory3.5_8	104	Oligodendrocyte_Lineage	40	0.3846	38.46	8
Trajectory3.5_8	104	OPC	1	0.0096	0.96	8
Trajectory3.6_1	6	Microglia_Macrophage	5	0.8333	83.33	1
Trajectory3.6_1	6	Oligodendrocyte_Lineage	1	0.1667	16.67	1
Trajectory3.6_2	2	Astrocyte	1	0.5	50	2
Trajectory3.6_2	2	Glutamatergic_Neuron	1	0.5	50	2
Trajectory3.6_3	24	Astrocyte	2	0.0833	8.33	3
Trajectory3.6_3	24	GABAergic_Neuron	6	0.25	25	3
Trajectory3.6_3	24	Glutamatergic_Neuron	9	0.375	37.5	3
Trajectory3.6_3	24	Microglia_Macrophage	1	0.0417	4.17	3
Trajectory3.6_3	24	Oligodendrocyte_Lineage	4	0.1667	16.67	3
Trajectory3.6_3	24	OPC	2	0.0833	8.33	3
Trajectory3.6_4	21	Astrocyte	1	0.0476	4.76	4
Trajectory3.6_4	21	GABAergic_Neuron	3	0.1429	14.29	4
Trajectory3.6_4	21	Glutamatergic_Neuron	14	0.6667	66.67	4
Trajectory3.6_4	21	Oligodendrocyte_Lineage	3	0.1429	14.29	4
Trajectory3.6_5	33	Astrocyte	1	0.0303	3.03	5
Trajectory3.6_5	33	GABAergic_Neuron	2	0.0606	6.06	5
Trajectory3.6_5	33	Glutamatergic_Neuron	11	0.3333	33.33	5
Trajectory3.6_5	33	Microglia_Macrophage	1	0.0303	3.03	5
Trajectory3.6_5	33	Oligodendrocyte_Lineage	16	0.4848	48.48	5
Trajectory3.6_5	33	OPC	2	0.0606	6.06	5
Trajectory3.6_6	6	Astrocyte	1	0.1667	16.67	6
Trajectory3.6_6	6	Glutamatergic_Neuron	2	0.3333	33.33	6
Trajectory3.6_6	6	Microglia_Macrophage	1	0.1667	16.67	6
Trajectory3.6_6	6	Oligodendrocyte_Lineage	2	0.3333	33.33	6
Trajectory3.6_7	5	Glutamatergic_Neuron	1	0.2	20	7
Trajectory3.6_7	5	Oligodendrocyte_Lineage	4	0.8	80	7
Trajectory3.6_8	7	Microglia_Macrophage	2	0.2857	28.57	8
Trajectory3.6_8	7	Oligodendrocyte_Lineage	5	0.7143	71.43	8
Trajectory3.7_1	17	Microglia_Macrophage	13	0.7647	76.47	1
Trajectory3.7_1	17	Oligodendrocyte_Lineage	3	0.1765	17.65	1
Trajectory3.7_1	17	OPC	1	0.0588	5.88	1
Trajectory3.7_2	13	Astrocyte	1	0.0769	7.69	2
Trajectory3.7_2	13	GABAergic_Neuron	4	0.3077	30.77	2
Trajectory3.7_2	13	Glutamatergic_Neuron	5	0.3846	38.46	2
Trajectory3.7_2	13	Microglia_Macrophage	1	0.0769	7.69	2
Trajectory3.7_2	13	Oligodendrocyte_Lineage	1	0.0769	7.69	2
Trajectory3.7_2	13	OPC	1	0.0769	7.69	2
Trajectory3.7_3	21	Astrocyte	2	0.0952	9.52	3
Trajectory3.7_3	21	GABAergic_Neuron	5	0.2381	23.81	3
Trajectory3.7_3	21	Glutamatergic_Neuron	6	0.2857	28.57	3
Trajectory3.7_3	21	Microglia_Macrophage	2	0.0952	9.52	3
Trajectory3.7_3	21	Oligodendrocyte_Lineage	5	0.2381	23.81	3
Trajectory3.7_3	21	OPC	1	0.0476	4.76	3
Trajectory3.7_4	10	Glutamatergic_Neuron	4	0.4	40	4
Trajectory3.7_4	10	Microglia_Macrophage	2	0.2	20	4
Trajectory3.7_4	10	Oligodendrocyte_Lineage	4	0.4	40	4
Trajectory3.7_5	10	Glutamatergic_Neuron	4	0.4	40	5
Trajectory3.7_5	10	Microglia_Macrophage	1	0.1	10	5
Trajectory3.7_5	10	Oligodendrocyte_Lineage	4	0.4	40	5
Trajectory3.7_5	10	OPC	1	0.1	10	5
Trajectory3.7_6	11	Glutamatergic_Neuron	6	0.5455	54.55	6
Trajectory3.7_6	11	Oligodendrocyte_Lineage	5	0.4545	45.45	6
Trajectory3.7_7	22	GABAergic_Neuron	1	0.0455	4.55	7
Trajectory3.7_7	22	Glutamatergic_Neuron	3	0.1364	13.64	7
Trajectory3.7_7	22	Microglia_Macrophage	2	0.0909	9.09	7
Trajectory3.7_7	22	Oligodendrocyte_Lineage	15	0.6818	68.18	7
Trajectory3.7_7	22	OPC	1	0.0455	4.55	7
Trajectory3.7_8	42	Glutamatergic_Neuron	1	0.0238	2.38	8
Trajectory3.7_8	42	Microglia_Macrophage	9	0.2143	21.43	8
Trajectory3.7_8	42	Oligodendrocyte_Lineage	31	0.7381	73.81	8
Trajectory3.7_8	42	OPC	1	0.0238	2.38	8
Trajectory3.WM_WM_1	5	Microglia_Macrophage	1	0.2	20	WM
Trajectory3.WM_WM_1	5	Oligodendrocyte_Lineage	4	0.8	80	WM
Trajectory3.WM_WM_2	3	Oligodendrocyte_Lineage	3	1	100	WM
Trajectory3.WM_WM_3	9	Glutamatergic_Neuron	1	0.1111	11.11	WM
Trajectory3.WM_WM_3	9	Oligodendrocyte_Lineage	7	0.7778	77.78	WM
Trajectory3.WM_WM_3	9	OPC	1	0.1111	11.11	WM
Trajectory3.WM_WM_4	6	Microglia_Macrophage	1	0.1667	16.67	WM
Trajectory3.WM_WM_4	6	Oligodendrocyte_Lineage	5	0.8333	83.33	WM
Trajectory3.WM_WM_5	7	Oligodendrocyte_Lineage	7	1	100	WM
Trajectory3.WM_WM_6	15	Astrocyte	2	0.1333	13.33	WM
Trajectory3.WM_WM_6	15	Microglia_Macrophage	2	0.1333	13.33	WM
Trajectory3.WM_WM_6	15	Oligodendrocyte_Lineage	11	0.7333	73.33	WM
Trajectory3.WM_WM_7	13	Glutamatergic_Neuron	1	0.0769	7.69	WM
Trajectory3.WM_WM_7	13	Microglia_Macrophage	1	0.0769	7.69	WM
Trajectory3.WM_WM_7	13	Oligodendrocyte_Lineage	11	0.8462	84.62	WM
Trajectory3.WM_WM_8	56	Astrocyte	2	0.0357	3.57	WM
Trajectory3.WM_WM_8	56	Glutamatergic_Neuron	2	0.0357	3.57	WM
Trajectory3.WM_WM_8	56	Microglia_Macrophage	9	0.1607	16.07	WM
Trajectory3.WM_WM_8	56	Oligodendrocyte_Lineage	42	0.75	75	WM
Trajectory3.WM_WM_8	56	OPC	1	0.0179	1.79	WM

## Sheet: Figure 5c
Figure 5c
			Lake et al. THS-seq cell type assignment
			Ast	End	Ex	In	Mic	Oli	Opc
sciMAP-ATAC cell type assignment	Glutamatergic Neurons	Position 1	0.00571429	0.00571429	0.897143	0.0114286	0	0.08	0
		Position 2	0.0070922	0.0425532	0.87234	0.0070922	0	0.070922	0
		Position 3	0.0397351	0.013245	0.887417	0.00662252	0	0.0529801	0
		Position 4	0.00763359	0.0458015	0.912214	0	0	0.0305344	0.00381679
		Position 5	0.0120968	0.0322581	0.919355	0.00403226	0	0.0282258	0.00403226
		Position 6	0.0194805	0.025974	0.896104	0	0	0.0584416	0
		Position 7	0.0217391	0	0.934783	0	0	0.0434783	0
		Position 8	0	0.0229885	0.942529	0.0114943	0	0.0229885	0
		Astrocyte	0.897561	0.0243902	0.00487805	0	0	0.0682927	0.00487805
		GABAergic Neuron	0.0170455	0.0369318	0.0653409	0.846591	0	0.03125	0.00284091
		Microglia/Macrophage	0.079646	0.235988	0.0678466	0.00294985	0.445428	0.165192	0.00294985
		Oligodendrocyte Lineage	0.0886836	0.0147806	0.0429561	0.00138568	0.000461894	0.850346	0.00138568
		OPC	0.0375	0.05625	0.1375	0.04375	0	0.175	0.55

## Sheet: Figure 5d
Figure 5d
		sciMAP-ATAC cell type assignment
		Glutamatergic Neurons
		Position 1	Position 2	Position 3	Position 4	Position 5	Position 6	Position 7	Position 8	Astrocyte	GABAergic Neuron	Microglia/Macrophage	Oligodendrocyte Lineage	OPC
Lake et al. snRNA-seq cell type assinment	Ast	0	0	0.011236	0.00561798	0	0	0.00561798	0	0.893258	0.00561798	0.0168539	0.0617978	0
	End	0	0	0	0	0	0	0	0	0	0	1	0	0
	Ex1	0.220339	0.144838	0.101695	0.0862866	0.0416025	0.027735	0.0169492	0.027735	0.0046225	0.00308166	0.0323575	0.291217	0.00154083
	Ex3a	0	0.0714286	0.214286	0.428571	0.0714286	0.0714286	0	0.0714286	0	0	0	0.0714286	0
	Ex3b	0	0.0168067	0.10084	0.453782	0.336134	0.00840336	0.0504202	0.0168067	0	0	0	0.00840336	0.00840336
	Ex3c	0	0	0.222222	0.222222	0.444444	0	0.111111	0	0	0	0	0	0
	Ex3d	0.0102041	0.0204082	0.0102041	0.153061	0.285714	0.0204082	0.0816327	0	0	0	0.0204082	0.397959	0
	Ex4	0.0431655	0.0611511	0.115108	0.151079	0.197842	0.0827338	0.0179856	0.00719424	0.0107914	0.0467626	0.125899	0.0647482	0.0755396
	Ex5a	0.00877193	0.00877193	0.0614035	0.131579	0.245614	0.219298	0.175439	0.131579	0	0.00877193	0	0.00877193	0
	Ex5b	0	0	0	0.0566038	0.226415	0.301887	0.226415	0.169811	0	0	0.0188679	0	0
	Ex6b	0.010989	0	0.021978	0.0549451	0.0769231	0.142857	0.186813	0.153846	0.0659341	0.010989	0	0.252747	0.021978
	Ex8	0	0	0.0384615	0	0.192308	0.423077	0	0.346154	0	0	0	0	0
	In1b	0.166667	0	0	0.166667	0	0	0	0	0.166667	0	0	0.5	0
	In1c	0.00877193	0.0438596	0.0350877	0.184211	0.0701754	0.00877193	0.00877193	0.00877193	0	0.631579	0	0	0
	In2	0	0	0	0	0	0	0	0	0	1	0	0	0
	In3	0.0227273	0.0227273	0	0.136364	0.0227273	0.0227273	0	0	0.0454545	0.159091	0.0454545	0.522727	0
	In4a	0.0166667	0.0111111	0.0111111	0.0222222	0	0.0333333	0.0111111	0.00555556	0.0611111	0	0.05	0.772222	0.00555556
	In4b	0	0	0	0	0	0	0	0	0.0149254	0.791045	0.0597015	0.0447761	0.0895522
	In6a	0	0.0833333	0.0833333	0.0833333	0.0833333	0.0833333	0	0	0	0.0833333	0.0833333	0.25	0.166667
	In6b	0.0104384	0.0125261	0.0146138	0.0250522	0.0271399	0.0334029	0.00835073	0.0208768	0.0271399	0.221294	0.17119	0.402923	0.0250522
	In7	0.0184049	0.0245399	0.0245399	0.0674847	0.0552147	0.0306748	0.00613497	0.00613497	0.00613497	0.0674847	0.0674847	0.521472	0.104294
	In8	0.0194805	0.0194805	0.025974	0.0194805	0.0194805	0.012987	0.012987	0.012987	0.00649351	0.525974	0.025974	0.298701	0
	Mic	0	0	0	0	0	0	0	0	0	0	0.993243	0.00675676	0
	Oli	0	0.00148038	0	0.000740192	0.000740192	0.00296077	0.000740192	0	0.00222058	0	0.00296077	0.988157	0
	OPC	0	0	0.00578035	0.017341	0.0289017	0.0462428	0	0.0115607	0.00578035	0.00578035	0.0231214	0.294798	0.560694
	Per	0	0	0	0	0	0	0	0	0	0.2	0.8	0	0

## Sheet: Figure 6e
Figure 6e
CellID/Barcode	FOXP2	NEUROD6	RORB	Punch Position	Trajectory
AGTAGATCAAGCGGCATTGCTCCAACCAGCCATGAT	0.179927	-1.22017	-0.0564039	3	Trajectory1.4
AGTAGATCAAGCGGCATTGGATTCTCGTACTGGTTG	-1.39672	0.936401	0.881773	6	Trajectory1.4
AGTAGATCACGGTAATTGAGGCTATACCGAACTATG	1.74137	-0.12926	-1.17569	1	Trajectory1.4
AGTAGATCACGGTAATTGTGACCATCCCGAACTATG	-0.555053	-1.37303	5.29124	5	Trajectory1.4
AGTAGATCACGTACTAGGAGGATAGGAGAGGACTGG	0.491146	-1.00564	0.607645	3	Trajectory1.4
AGTAGATCACGTACTAGGGCGTAAGACTGCATTACG	0.102571	0.359126	2.35711	4	Trajectory1.4
AGTAGATCACGTACTAGGGCGTAAGATCTCCTCCTG	-0.388742	-0.330929	0.635637	4	Trajectory1.4
AGTAGATCATGCGATTGAACTGGTAGACCATAATAA	-0.620862	0.0043913	0.571456	2	Trajectory1.4
AGTAGATCATGCGATTGACATGCGAGAGAGGACTGG	0.267126	-0.732301	-1.49093	1	Trajectory1.4
AGTAGATCATGCGATTGACATGCGAGCGCCGATATC	3.27509	-1.54638	-3.31544	1	Trajectory1.4
AGTAGATCATGCGATTGAGGATTCTCACCATAATAA	-1.45899	0.81221	3.03036	6	Trajectory1.4
AGTAGATCATGCGATTGAGTCAGTACTAGTCGGATG	-0.906004	0.972397	-0.445547	8	Trajectory1.4
AGTAGATCATGCGATTGATAAGATTAATCCGAACGG	-1.00311	-0.314837	-0.684701	6	Trajectory1.4
AGTAGATCATGCGATTGATAAGATTACAATTCGTTA	-1.17395	0.678952	1.74328	6	Trajectory1.4
AGTAGATCATGCGATTGATCAGAGCCCAATTCGTTA	-1.30738	0.0132314	1.42328	4	Trajectory1.4
AGTAGATCCCTCTAGGACACTGGTAGCGCCGATATC	0.647517	-0.29431	-3.33246	2	Trajectory1.4
AGTAGATCCCTCTAGGACTCAGAGCCAGAGGACTGG	-0.711137	1.0662	-0.586547	4	Trajectory1.4
AGTAGATCCCTCTAGGACTCAGAGCCCAATGAGAAG	0.0826788	0.309077	-0.196225	4	Trajectory1.4
AGTAGATCCTGGCAGCGGACGTCCTGCCGAACTATG	0.00396055	0.936508	0.752875	7	Trajectory1.4
AGTAGATCCTGGCAGCGGGGATTCTCCCGAACTATG	-0.190679	0.583503	2.34037	6	Trajectory1.4
AGTAGATCCTGGCAGCGGTAAGATTAATCCGAACGG	0.230535	-0.701289	-0.0950281	6	Trajectory1.4
AGTAGATCCTGGCAGCGGTCGTTGCGCGCCGATATC	-1.0514	2.11322	-2.57164	7	Trajectory1.4
AGTAGATCCTGGCAGCGGTGACCATCAGAGGACTGG	-0.906512	2.42508	2.44987	5	Trajectory1.4
AGTAGATCGACTACGGCCTAAGATTAAGAGGACTGG	-1.6593	-0.0341249	0.396004	6	Trajectory1.4
AGTAGATCGACTACGGCCTAAGATTAATCCGAACGG	-0.559591	-0.257534	0.376075	6	Trajectory1.4
AGTAGATCGCCGTAATCGAGGCTATAAGAGGACTGG	0.122374	-1.83363	-0.624215	1	Trajectory1.4
AGTAGATCGCCGTAATCGAGGCTATACTGCATTACG	0.214042	0.282879	-1.49886	1	Trajectory1.4
AGTAGATCGCCGTAATCGCTTCGCCTTCTCCTCCTG	-0.608845	0.0864915	2.53729	5	Trajectory1.4
AGTAGATCGCCGTAATCGGGATTCTCTCTCCTCCTG	-0.787143	1.6545	0.805339	6	Trajectory1.4
AGTAGATCGCCGTAATCGTAAGATTACCGAACTATG	0.314897	-0.366186	-0.875551	6	Trajectory1.4
AGTAGATCGCCGTAATCGTCAGAGCCCCGAACTATG	-1.94868	-1.42928	0.174243	4	Trajectory1.4
AGTAGATCGCCGTAATCGTGACCATCATCCGAACGG	0.73852	0.116647	2.12232	5	Trajectory1.4
AGTAGATCGTATCAATATCTTCGCCTATCCGAACGG	-0.0598631	-0.602808	0.404051	5	Trajectory1.4
AGTAGATCGTATCAATATGCCAGACTCTGCATTACG	-0.0096151	-0.835266	1.04968	8	Trajectory1.4
AGTAGATCGTATCAATATGCCTCTATCGCCGATATC	-0.999422	0.158129	0.0610917	2	Trajectory1.4
AGTAGATCGTATCAATATTCAGAGCCCAATGAGAAG	0.642038	-0.711419	1.69724	4	Trajectory1.4
AGTAGATCGTATCAATATTGACCATCTCTCCTCCTG	-2.2879	-2.25255	4.59482	5	Trajectory1.4
AGTAGATCTCGTTCATTACATGCGAGCTGCATTACG	1.26624	-1.91513	-2.08592	1	Trajectory1.4
AGTAGATCTCGTTCATTACTTCGCCTAGAGGACTGG	-0.132895	-0.749715	0.330841	5	Trajectory1.4
AGTAGATCTCGTTCATTAGGATTCTCCTGCATTACG	-1.12261	0.882834	2.06446	6	Trajectory1.4
AGTAGATCTGCGTCTATAACGTCCTGCAATGAGAAG	-2.64415	0.352408	-2.83388	7	Trajectory1.4
AGTAGATCTGCGTCTATAAGGCTATACAATTCGTTA	1.77633	-2.70138	-2.0095	1	Trajectory1.4
AGTAGATCTGCGTCTATAAGGCTATAGTACTGGTTG	1.14852	0.898006	-1.13348	1	Trajectory1.4
AGTAGATCTGCGTCTATACATGCGAGCCGAACTATG	-0.844412	-0.461291	-1.38966	1	Trajectory1.4
AGTAGATCTGCGTCTATACATGCGAGGTACTGGTTG	1.45462	-1.50535	-0.973695	1	Trajectory1.4
AGTAGATCTGCGTCTATAGCCAGACTGTACTGGTTG	-1.02757	2.97832	-1.42294	8	Trajectory1.4
AGTAGATCTGCGTCTATAGCGTAAGATTGGTTCTCA	-1.11843	-2.60166	2.44458	4	Trajectory1.4
AGTAGATCTGCGTCTATAGGATTCTCCAATGAGAAG	0.265603	-1.05804	2.37183	6	Trajectory1.4
AGTAGATCTGCGTCTATATAAGATTATGGCTCATAT	0.613921	1.11641	-0.684089	6	Trajectory1.4
AGTAGATCTTATTAAGAAAGGCTATATGGCTCATAT	1.03218	-0.492407	0.170255	1	Trajectory1.4
AGTAGATCTTATTAAGAAGCCTCTATTCTCCTCCTG	1.46458	0.868223	-0.970493	2	Trajectory1.4
AGTAGATCTTATTAAGAAGTCAGTACCCGAACTATG	0.246134	1.60075	-1.66334	8	Trajectory1.4
AGTAGATCTTATTAAGAATAAGATTACAATGAGAAG	-1.64365	-1.35407	-0.370354	6	Trajectory1.4
AGTAGATCTTATTAAGAATCAGAGCCGTACTGGTTG	-1.0201	-0.0504687	1.15313	4	Trajectory1.4
AGTCGCGTACGGTAATTGGCGTAAGACGCCGATATC	0.675746	0.817544	1.15261	4	Trajectory1.4
AGTCGCGTACGGTAATTGGGATTCTCATCCGAACGG	-0.815001	1.71391	1.05418	6	Trajectory1.4
AGTCGCGTATGCGATTGAACTGGTAGCAATTCGTTA	1.16021	-1.50186	-1.15376	2	Trajectory1.4
AGTCGCGTATGCGATTGAACTGGTAGGAACTTGCGG	-0.0541637	-0.416425	-1.29871	2	Trajectory1.4
AGTCGCGTATGCGATTGAGGATTCTCCGCCGATATC	0.467427	1.0508	-0.106696	6	Trajectory1.4
AGTCGCGTCCTCTAGGACACTGGTAGCGCCGATATC	0.442038	0.105241	-1.32804	2	Trajectory1.4
AGTCGCGTCCTCTAGGACGGATTCTCATCCGAACGG	0.473396	1.19054	-0.148026	6	Trajectory1.4
AGTCGCGTCTGGCAGCGGACTGGTAGCAATGAGAAG	0.989518	1.40541	-0.992953	2	Trajectory1.4
AGTCGCGTCTGGCAGCGGACTGGTAGCTGCATTACG	1.01225	-0.23561	-2.11663	2	Trajectory1.4
AGTCGCGTCTGGCAGCGGGCGTAAGATCTCCTCCTG	1.0409	-0.803406	0.251138	4	Trajectory1.4
AGTCGCGTCTGGCAGCGGTGACCATCGAACTTGCGG	-0.52215	-0.307406	0.880281	5	Trajectory1.4
AGTCGCGTGACTACGGCCGCGTAAGAAGAGGACTGG	-0.192705	-0.141664	-0.0489293	4	Trajectory1.4
AGTCGCGTGCCGTAATCGCATGCGAGAGAGGACTGG	-0.396744	0.545095	0.229849	1	Trajectory1.4
AGTCGCGTGTATCAATATGGATTCTCCAATGAGAAG	-0.286469	1.96207	0.639881	6	Trajectory1.4
AGTCGCGTGTATCAATATGGATTCTCCCGAACTATG	0.879625	2.04428	2.33197	6	Trajectory1.4
AGTCGCGTTCGTTCATTAACTGGTAGCTGCATTACG	-0.294306	-0.802456	-1.04176	2	Trajectory1.4
AGTCGCGTTCGTTCATTAACTGGTAGGAACTTGCGG	1.92458	-0.819571	-2.19744	2	Trajectory1.4
AGTCGCGTTGCGTCTATAACTGGTAGTCTCCTCCTG	0.846236	1.04147	-0.192924	2	Trajectory1.4
AGTCGCGTTGCGTCTATACATGCGAGGTACTGGTTG	1.50261	0.686052	-2.04382	1	Trajectory1.4
AGTCGCGTTGCGTCTATACATGCGAGTAGTCGGATG	0.340493	-0.91751	-0.383816	1	Trajectory1.4
AGTCGCGTTTATTAAGAACATGCGAGTCTCCTCCTG	-0.368321	1.77795	-1.85504	1	Trajectory1.4
AGTCGCGTTTATTAAGAATGACCATCTCTCCTCCTG	-1.31162	-0.590687	2.40642	5	Trajectory1.4
GAGATTCCAAGCGGCATTGGATTCTCTAGTCGGATG	1.52363	1.10225	1.41368	6	Trajectory1.4
GAGATTCCAAGCGGCATTTGACCATCTTGGTTCTCA	-1.33432	-0.488272	0.870336	5	Trajectory1.4
GAGATTCCACGGTAATTGACTGGTAGAGAGGACTGG	0.0576306	-0.163324	-3.69373	2	Trajectory1.4
GAGATTCCACGGTAATTGGGATTCTCCGCCGATATC	-0.932612	2.13491	0.0785644	6	Trajectory1.4
GAGATTCCACGGTAATTGGGATTCTCCTGCATTACG	0.367912	1.39093	-0.519591	6	Trajectory1.4
GAGATTCCACGTACTAGGACTGGTAGAGAGGACTGG	0.536109	0.263591	-0.956588	2	Trajectory1.4
GAGATTCCACGTACTAGGACTGGTAGCGCCGATATC	0.210153	-2.15973	-1.72709	2	Trajectory1.4
GAGATTCCATGCGATTGAGCGTAAGACAGCCATGAT	0.330014	-2.84762	3.00394	4	Trajectory1.4
GAGATTCCCCTCTAGGACGGATTCTCAGAGGACTGG	-3.25496	2.01104	0.669615	6	Trajectory1.4
GAGATTCCCCTCTAGGACGGATTCTCATCCGAACGG	0.685785	-0.870503	0.0315509	6	Trajectory1.4
GAGATTCCCCTCTAGGACGGATTCTCTCTCCTCCTG	0.176593	2.29293	1.06084	6	Trajectory1.4
GAGATTCCCTGGCAGCGGACTGGTAGAGAGGACTGG	-0.10815	1.03345	-1.96238	2	Trajectory1.4
GAGATTCCCTGGCAGCGGACTGGTAGTCTCCTCCTG	-0.144634	-0.223171	-1.97063	2	Trajectory1.4
GAGATTCCCTGGCAGCGGGGATTCTCCTGCATTACG	-1.65334	3.85431	1.33205	6	Trajectory1.4
GAGATTCCGACTACGGCCACTGGTAGCAATGAGAAG	-0.580802	-0.26731	-0.962002	2	Trajectory1.4
GAGATTCCGACTACGGCCGGATTCTCAGAGGACTGG	0.48118	1.05008	1.08044	6	Trajectory1.4
GAGATTCCGTATCAATATCATGCGAGCTGCATTACG	2.96078	-1.1978	-2.17255	1	Trajectory1.4
GAGATTCCGTATCAATATGGATTCTCCTGCATTACG	0.163959	1.9706	0.649029	6	Trajectory1.4
GAGATTCCTCGTTCATTAACTGGTAGCTGCATTACG	0.997785	-1.8604	2.07265	2	Trajectory1.4
GAGATTCCTGCGTCTATAGGATTCTCCAATGAGAAG	-0.603743	0.249451	0.807579	6	Trajectory1.4
GAGATTCCTGCGTCTATAGGATTCTCCAATTCGTTA	-2.02351	5.37675	3.21639	6	Trajectory1.4
GAGATTCCTTATTAAGAACATGCGAGTCTCCTCCTG	1.00314	-1.57536	-2.52363	1	Trajectory1.4
GAGATTCCTTATTAAGAAGCCAGACTCAATTCGTTA	2.23823	-2.15591	-1.53769	8	Trajectory1.4
GAGATTCCTTATTAAGAAGGATTCTCCAGCCATGAT	-0.956285	-1.07874	-0.381794	6	Trajectory1.4
GAGATTCCTTATTAAGAATCGTTGCGGTACTGGTTG	-0.300719	1.62238	-1.20829	7	Trajectory1.4

[truncated: 16 more sheets: Figure 7b, Figure 7e, Figure 8a, Figure 8b, Figure 8c, Figure 8d, Supp Figure 2b, Supp Figure 2d, Supp Figure 2e, Supp Figure 2f, Supp Figure 5c, Supp Figure 5d, Supp Figure 5e, Supp Figure 5g, Supp Figure 5h, Supp Figure 5i]
